# Supplementary material for: MAPK regulates secondary metabolism and abiotic stress in horticultural and medicinal plants
Source: Hortic Res. 2025 Dec 17;13(3):uhaf350. doi: 10.1093/hr/uhaf350 (PMC12977962; doi:10.1093/hr/uhaf350)
Supplement: Web_Material_uhaf350 [file web_material_uhaf350.zip › Table S1.xlsx]

## Sheet: sheet 1
Table S1. Protein sequences and subfamily classification of the MAPK family in different species
Actinidia chinensis
Number	Gene	ID	Sequence	Group
1	AcMAPK1	Achn005721	>AcMAPK1 MESSSGAGGNSSTVKGVLTHGGRYVRYNVYGNFFEVSNKYVPPIRPIGRGAYGIVCAAVNSDTHEEVAIKKIGNAFDNKIDAKRTLREIKLLRHMTHENIIAIKDIIRPPKRDAFNDVYIVYELMDTDLHQIIRSNQALTDDHCQYFLYQLLRGLKYVHSENVLHRDLKPSNLLLNANCDLKIGDFGLARTTSETDFMTEYVVTRWYRAPELLLNCSEYTAAIDIWSVGCILGEIVTREPLFPGRDYVQQLRLITELLGSPDETSLGFLRSDNARRYIKQLPRYPKQQFSARFPNMSPLAVDLLEKMLVFDPNRRVTVDEALCHPYLSSLHDINDEPICTNPFSFDFEQPSFTEENIKELIWRESLKFNPDPIH	B
2	AcMAPK2	Achn025711	>AcMAPK2 MSNASVWEMATPVDPPNGIRSPGKHYYSMWQTLFEIDTKYVPIKPIGRGAYGIVCSSINRETNEKVAIKKIHNAFENRVDALRTLRELKLLRHLRHDNVIALKDVMMPIQRRTFKDVYMVYELMDTDLHQIIKSPQALTNDHCQYFLFQLLRGLKYLHSANILHRDLKPGNLLINANCDLKICDFGLARTSSGKGQFMTEYVVTRWYRAPELLLCCDNYGTSIDVWSVGCIFAELLGRKTIFPGTECLNQLKLIINILGSQREDDLEFIDNPKARKYIKTLPYSLGTPLSRLYPNAHPLAIDLLQKMLIFDPSKRISVTEALQHPFMSTLYDPRNDTPAQVPIDLDIDEDLGEEMIREMMWKEMLHYHPEAATTNVEVS	C
3	AcMAPK3	Achn060571	>AcMAPK3 MERESAGAVRGGVPTHDGRYVQYNVLGHIFEVSAKYAPPIQPIGRGAYGIVCCATNSETKEEVAIKRIGNAFDNRIDAKRTLREIKLLCHMNHENIVKIKDIIRPPEKENFNDVYTVYELMDTDLHQIIRSSQALTDDHCQYFLYQLLRGLKYIHSANVLHRDLKPSNLLLNASCDLKICDFGLARTTSETDFMTEYVVTRWYRAPELLLNCSEYTAAIDIWSVGCILMEIIKREPLFPGKDYVQQLLLITEQPFSHKFPDVSPIAIDLAERMLVFDPSKRITVEEALSHPFLSGLHEINEEPTCPSPFVFDFEQASLSEEDIKELIWKESLNFNPDEME	B
4	AcMAPK4	Achn074341	>AcMAPK4 MSVDSSTASSTEGNIRGILTHGGRYVQYNVYGNIFEVSRKYVPPIRPVGRGAYGIVCAAVNTETREEVAIKKIGNAFDNRIDAKRTLREIKLLRHMDHENVIALRDVIRPPQKENFNDVYIVYELMDTDLHQIIRSNQPLNDDHCRYFLYQLLRGLKYVHSANVLHRDLKPTNLFLNANCDLKIGDFGLARTTSETDFMTEYVVTRWYRAPELLLNCSEYTAAIDIWSVGCILGEIITRQPLFPGRDYVHQLRLITELIGSPDDASLGFLRSDNARRYVRQLPQYPRQQFSARFPNMSPGAMDLLEQMLVFDPNRRITVEGALCHPYLAPLHDINEEPVCPRPFSFDFEQPSFTEENIKELIWRESVRFNPDPPTN	B
5	AcMAPK5	Achn082251	>AcMAPK5 MADVNSADFPAVAVHGGQFIQYNIFGNLFEITTKYRPPIIPIGRGAYGIVCSVLNSETNEMVAMKKIANAFDNYMDAKRTLREIKLLRHLDHENVIAIKDVVPPPLRREFSDVYIAMELMDTDLHQIIRSNQGLSEEHCQVTYFVLNFFDALPMMVLNLIEKVLKKNEFMTEYVVTRWYRAPELLLNSSEYTAAIDVWSVGCIFMELMNRKPLFPGKDHVHQMRLLTELLGTPTESDLGFVRNEDARRYIRQLPRHPRQQLTRVFSHVHPLAIDLVDKMLTFDPTRRISVEEALAHPYLARLHDVADEPVCPESFSFDFEQAMGEEQIKDMIYQEALSLNPEYA	A
6	AcMAPK6	Achn098501	>AcMAPK6 MEVHTRRKPLTVLLPKDLWDVIVIKERFITTDVSKVADSPKKTIAGSAPIQIKSVAFPECSIDYQDYTPCTDPKRWKKYGVHRLSFLERHCPPAFERKECLVPPPDGYKKSNQNWLRKEGEKFRFPGGGTMFPKGVSAYVDLMRDLIPEMHDGTIRTAIDTGCGVASWGGDLLDRGILTVSLAPRDNHEAQVQFALERGIPAILGVISTQRLPFPSSSFDMAHCSRCLIPWTEFGGIYLLEVNRILRPGGFWILSGPPVNYENRWRGWNTTIEEQKSDYEKLEDLLTSMCFALYNKKDDIAVWRKSKDNSCYAKLAVPDAYPPKCDDGTEPDSAWYTPLRPCVVVPNPKLNKLALKSVPKWPERLHVAPERVGDIHGGSASGFKHDDSKW…	E
7	AcMAPK7	Achn131961	>AcMAPK7 MATPVDPPNGIRSPGKHYYSMWQTLFEIDTKYVPIKPIGRGAYGIVCSSINRETNEKVAIKKIHNAFENCIDALRTLRELKLLRHLRHDNVIALKDVMMPIQRRTFKDVYLVYELMDTDLHQIIKSSQALTNDHCQYFLFQLLRGLKYLHSANILHRDLKPGNLLINANCDLKICDFGLARTSSGKGQFMTEYVVTRWYRAPELLLCCDNYGTSIDVWSVGCIFAELLGRKPIFPGTECLNQLKLIINILGNQREDDLEFIDNPKARKYIKSLPYSLGTPLSRLYPNAHPLAIDLLQKMLVFDPSKRISVTEALQHPFMSALYDPKCDTPAQVPIDLDIDEDLGEEMIREMMWTEMLNYHPEAATANVEMS	C
8	AcMAPK8	Achn132381	>AcMAPK8 MVTTTSTKKMEQKDNAFISLKDVLLSRPQPRSQSNSTLLLKSTIIPPIPAKHSESFAIRDQNPSHMESSSATGGNTSTVKGVHTHGGRYVRYNVYGNFFEVSNKYVPPIRPIGRGAYGIVCAAVNSDTHEEVAIKKIGNAFDNKIDAKRTLREIKLLRHMTHENVIAIKDIIRPPKRDAFNDVYIVYELMDTDLHQIIRSNQALTDDHCQLLRGLKYVHSANVLHRDLKPSNLLLNANCDLKIGDFGLARTTSETDFMTEYVVTRWYRAPELLLNCSEYTAAIDIWSVGCILGEIATREPLFPGRDYVQQLRLITELLGSPDETSLGFLRSDNARRYIKQFPRYPKQQFSSRFPNMSPLAVDLLEKMLVFDPSKRVTVDEALCHPYLSSL…	B
9	AcMAPK9	Achn135551	>AcMAPK9 MGSVWLEWKRRWWLRGETNEKVAIKKINNVFGNRIDALRTLRELKLLRHIQHENVIALKDVMMPSHVTSFKDVYLVYEIMDTDLHHIIKSSQPLSNDHCKYFIFQLLRGLKYLHSANVLHRDLKPGNLLINSNCELKICDFGLARTGRDNGQFMTEYVVTRWYRAPELLLCCDNYGTSIDVWSVGCIFAEILGRKPIFPGTECLNQLKLIINILGSQREADLEFIDNTKARRFIKSLPYSRGIHFSSMYPHADHLAIDLLQRMLIFDPSKRITVTEALHHPYMSGLYDPTHNPPAQVQLNLDIDENMGEAMIRELMLREMLHYHPETAYTNTLAHA	C
10	AcMAPK10	Achn146591	>AcMAPK10 MDFFTEYGDANRYKILEIIGKGSYGVVCAAIDTHTGEKVAIKKITEIFEHISDAIRILREVKLLRLLRHPDIVEIKRIMLPPSRRDFKDIYVVFELMESDLHQVIKANDDLTQDHHRFFLYQMLRALKYMHTANVYHRDLKPKNILANANCKLKICDFGLARVAFSDTPTTIFWTDYVATRWYRAPELCGSFFAKYTPAIDIWSVGCIFAEVLTGKPLFPGKSVVHQLDLITDLLGTPSADTISGVRNEKARRYLTNMRKKQPVSFGEKFPSADPSALCLLQRLLAFDPNDRPTAEEALADPYFKGLAKVEREPCCQPISKIEFEFERRRVTKEDIRELLFREILEYNPQLLKDYMAGNEGANFLYPSATGQFRKHFAYLEENDGKSGP…	D
11	AcMAPK11	Achn195331	>AcMAPK11 MSSVTSSSSPPITSLLFDPLAAALTASVGLLIAAVIVIGIGIVTVKKLMKRKSLTEREKTVLQDCLETIDETVDELQKVEDDLNYCATNLETKEEVAIKRIGNAFDNRIDAKRTLREIKFLCHMDHENIIKIKDILRPPAKEEFNDVYIAHELMEIDLHQIICSSQALTDDHCQDFTSQSYIGAMVKAQATKCENGGLTLWYFLYQLLRGLKYIHSANVLHRDLKPSNLLLNANCDLRICDFGLARTTSDTDFMTEYVVTRWYRAPELFLNCSEYTAAIDIWSVGCILMEILLIEPLFPGKDYAQQLLLGSPEDSDLGFVRSENARKYVKQLQCVPKQPFLHKFLDVSPTAIDLEEKMLVFDPSERISVEEALNHPFLSSLHEINEEPT…	B
12	AcMAPK12	Achn209161	>AcMAPK12 MYGPVQPPSDASVSEAAVAAWNGNIPMMLTHGGRFVQYNVLGNVFEITSKYIPPVMAVGRGAYGIVCSALDSETNEHVAIKKIANGFDNRTDAKRTLRGIKLLRRKDHDNVIFLTSDPPRVEIHSFCNVLHRDLKPSNLLVNSNCDLKICDFGLARVNSEIDFMTEYVVMRWYRPPELLLNSSDYTAAIDVWSVGFIFMELMVRKPLFPGKDHVNQLRLLMELIGTPSDVELGCLNDTEKTYIRQLPPFPRKPFTEKYPDVNPTAMDLVEKMLTFDPRRRITVKDALTHPYLETLHDINDEPTCMTPFSFESEQHALTEEQIRELIYREALAFSSKYRLM	A
13	AcMAPK13	Achn228801	>AcMAPK13 MERYKIIKEVGDGTFGSVWRAINKQTGEVVAIKKMKKKYYSWEECINLREVKSLRKMNHPNIVKLKEVIRENDILFFVFEYMECNLYQLMKDRAQLFSEDEVRNWCFQVFQGLAYTHQRGYFHRDLKPENLLVSKDIIKIADFGLAREINSQPPYTEYVSTRWYRAPEVLLQSPMYNSAVDMWAMGAIMAELFTLRPLFPGSCEADEIYKICNVIGTPTARDWPEGLKLASAINYQFPQLAGVHLSALISSVSDDAIKLITLLCSWDPCKRPTAVEALQHPFFQTCFYIPPSLRSKSAVTGTPPSAGTRETLQSKSVRRYSGLPSNLKPASNYPPAKSQASITTDLQRKLEMNNQDAIKNDNFSKSGAKQPPRYRPPARNSPTSIYNGK…	E
14	AcMAPK14	Achn237151	>AcMAPK14 MTCFNVSMQASADVDFFTEYGEGSRYKIEEVIGKGSYGVVASAYDTYLGEKVAIKKINDIFEHVSDATRILREIKLLRLLRHPDIVEIKHILLPPSRREFKDIYVVFELMESDLHQVIKANDDLTPEHYQFFLYQLLRGLKYIHTANVFHRDLKPKNILANADCKLKVCDFGLARVAFNDTPTAIFWTDYVATRWYRAPELCGSFFSKYTPAIDIWSIGCIFAELLTGKPLFPGKNVVHQLDLMTDLLGTPSPESIARIRNEKARRYLSSMRKKRPIPLSQKFLNADPNALRLLERMLAFDPKDRPSAEEALADPYFKNLARVEREPSAQPVTKMEFEFERRKVTKEDVRELIYREILEYHPKMLKEYLEGSEPTGFMYPSAVDQFKKQ…	D
15	AcMAPK15	Achn248791	>AcMAPK15 MMVICIVGDNDNDRGRKREVRDTEEEEREEDEVMVGEKVVMATTRIWELNRKKMADILRSLIKELRSVEPKKPKKSQQNTGRHEDRERERESGEPLAGQEMDASAEPSDTVMSEAAAPSQPPQAAASGIENIPATLSHGGRFIQYNIFGNIFEVTANSALNSETSEHVAIKKIANAFDNKIDAKRTLREIKLLRHMDHENVVAIRDIIPPPQRESFNDVYIAYELMDTDLHQIIRSNQALSEEHCQYFLYQILRGLKYIHSANVLHRDLKPSNLLLNANCDLKICEFGLARVTSETDFMTEYVVTRWYRAPELLLNSSDYTTAIDVWSVGCIFMELMDRKPLFPGRDHVHQLRLLMELIGTPSEAELEFLSENAKKYIRQLPLYRRQSF…	A
16	AcMAPK16	Achn252431	>AcMAPK16 MDTSAEHSDTVMSEAAAPPPPQPVAAGIESIPATLSHGGRFIQYNIFGNIFEVTAKYKPPIMPIGKGAYGIVCSALNSETTEHAAIKKIANAFDNKIDAKRTLREIKLLRHMDHENVISFLLSTFAMQVVAIRDIIPPPQRESFNDVYIAYELMDTDLHQIIRSNQSLSEEHCQYFLYQILRGLKYIHSANVLHRELKPSNLLLNANCDLKICDFGLARVTSETDFMTEYVVTRWYRAPELLLNSSDYTAAIDVWSVGCIFMELMDRKPLFPGRDHVHQLRLLMELIGTPSEAELEFLNENAKKYIRQLPPYRRQSFTEKFPQVHPAAIDLVEKMLTFDPRRRLTVEDALAHPYLTSLHDISDEPICMTPFSFDFEQHALTEEQMKELI…	A
17	AcMAPK17	Achn296271	>AcMAPK17 MDALFVEMWIVKAQEIGTKTGSTKLSNPHAYIYVYVDCGELGFRLGNFSSYVKASVDQSMIAGGGGCYGVVLECGGVLAVECMRGLNSTEMDFFSEYGDANRYKIQEVIGKGSYGVVCSAIDTHTGEKVAIKKIHDIFEHISDAARILREIKLLRLLRHPDIVEIKHIMLPPSRRDFRDIYVVFELMESDLHQVIKANDDLTREHYQFFLYQLLRALKYIHTANVYHRDLKPKNILANANCKLKICDFGLARVAFNDTPTTIFWTDYVATRWYRAPELCGSFFSKYTPAIDIWSIGCIFAEVLTGKPLFPGKNVVHQLDLMTDLLGTPSMDTISRVRNEKARRYLTSMRKKQGVSFTQKFPNADPLALRLLERLLAFDPKDRPTAEEAL…	D
18	AcMAPK18	Achn377281	>AcMAPK18 MERYKVLEELGDGTCGSVYKAINMETSEISLRKLNHPNIIKLKEIVRENNELFFILDYMEYNLYQIMRGRQKPFSEEEIRAFMSQVLQGLAHMHRNGYFHRDLKPENLLVTNDVIKIADFGLAREVTSIPPFTDYVSTRWYRAPEVLLQYPAYTPAIDMWAVGAILAELFTSCPIFPGESEIDQLYKICCVLGTPAWITFPEARNISLLINISYSEIMPANLSDIIPNASLEAIDLIKQLCSWDPLKRPTADQSLLHPFFHGGTRIPRSIWDPLQLKLNSMGPAPNLELKLWDFGTQPDDCFLGLTLAVNPSVSNLDISHKVSKGAREDLLFCSGFQDHPQQSVFWSLLSPDHNRITPPVESSLSLSFSPLPHSSIGVPQSTGFTFTSL…	E
Aquilegia coerulea
Number	Gene	ID	Sequence	Group
1	AqcMAPK6	Aqcoe1G154900	>ACMAPK6 MDASQPSDSVMGEAAPPPPAQQQPPAQPGGGGVDNIPATLSHGGRFIQYNIFGNIFEVTVKYRPPIMPIGKGAYGIVCSALNSETNEQVAIKKIANAFDNKIDAKRTLREIKLLRHMDHENVVAIRDIIPPPQRFQFNDVYIAYELMDTDLHQIIRSNQALSEEHCQYFLYQILRGLKYIHSANVLHRDLKPSNLLLNANCDLKICDFGLARITSETDFMTEYVVTRWYRAPELLLNSSEYSAAIDVWSVGCIFMELMDRKPLFPGRDHVHQLRLLMELIGTPTEADLECMNENAKRYIRQLPRHNRQSFTERFPHVHPAAVDLVEKMLTFDPRQRITVEEALAHPYLASLHDISDEPVCSTPFSFDFEQHALSEDQIKDLIYQEALAFN…	A
2	AqcMAPK20	Aqcoe1G207400	>AqcMAPK20 MQQDQRKKNPTEMDFFSDYGDANRYKIQEVVGKGSYGVVCSAIDTHTGEKVAIKKIHDIFEHISDAARILREIKLLRLLRHPDIVEIKHIMLPPSRRDFKDIYVVFELMESDLHQVIKANDDLTREHYQFFLYQLLRALKYIHTANVFHRDLKPKNILANANCKLKICDFGLARVAFNDTPTTIFWTDYVATRWYRAPELCGSFFSKYTPAIDIWSIGCIFAEVLTGKPLFPGKNVVHQLDLMTDLLGTPSLDTISRVRNEKARRYLTSMRKKQPVSLAQKFPNADPLALKLLEKLLAFDPKDRPTAEEALADPYFKGLAKVEREPSCQPISKLEFEFERRRVTKEDIRELIFREILEYHPQLLKDYMNGTDRTNFLYPSAVDQFRKQ…	D
3	AqcMAPK13	Aqcoe1G484900	>AqcMAPK13 MDEDTEVKGVLSHDGRYFQYNILGNLFEVSAKYIPPIQPVGRGAYGIVCCATNSETNEEVAIKKIGNAFDNRIDAKRTLREIKLLCHMDHENVIKIKDIIRPPDRENFDDVYIVYELMDTDLHEIIRSTQTLTDDHCQYFLYQLLRGLKYIHSANVLHRDLKPSNLLLDSNCDLKICDFGLARTTSETDFMTEYVVTRWYRAPELLLNCSEYTTAIDIWSVGCIFMEIIKREPLFPGKDYVQQLKLITQLLGSPEDSDLGFLRSDNARRYVKQLPKVAKKSFSQMFPDVSPIAIDLAEKMLVFDPSKRITVDEALNHPYVASLHEINEEPICPSPFNFDFEQTSLSEEDIKDLIWKESLNFYPDKM*	A
4	AqcMAPK3-1	Aqcoe1G488300	>AqcMAPK3-1 MQGGAAITDTNSGQISDFPIVPTHGGRFVQYNIFGNLFEITTKYRPPIMPIGRGAYGIVCSVLNSETNEMVAIKKIANAFDNHMDAKRTLREIKLLRHLDHENVIGIRDVIPPPVRSAFADVYIATELMDTDLHQIIRSNQDLSEEHSQYFLYQLLRGLKFIHSANVIHRDLKPSNLLLNANCDLKICDFGLARPTSENEFMTEYVVTRWYRAPELLLNSADYTASIDVWSVGCIFMELMIRRPLFAGRDHVHQMRLLTELLGTPTEAELGFVRNEDARRYIQQLPSHPRQPFASLFPHINPAALDLVERMLTFDPNKRITVEEALDHPYLARLHDIADEPVCLEPFSFEFEQQVLTEEQMKEMIYREALAFNPEYAHW*	A
5	AqcMAPK3-2	Aqcoe2G167100	>AqcMAPK3-2 MANFHGVLSHGGQFMEYDILGNIFEVSSKYKPPIVPVGSGAYGVVCSFLNSETNEMVAIKKISDAFDNYMDAKRTLREIKLLQHLDHHNVISIRDVIPPPERRAFSDVYIATELMDTDLHQIIHSKQGLSEEHCQYFLYQILCGLKYIHSANIIHRDLKPSNLLLKANCDLKICDFGLARPTSENDFMTEYVVTRWYRAPELLLNSAEYTAAIDVWSVGCIFMEMINRKALFPGKDHVHQMRLLTELLGTPRESELGFVRNESARRYIKQLQQRPRMSLARVFPHVHPEAIDLVEKMLTFDPTKRITVEEALSHPYLAMLHNKDDEQVCAKPFSFQFEKQTLLEEEMKEMIYREALSFNPEYAYW*	A
6	AqcMAPK16	Aqcoe2G327900	>AqcMAPK16 MQQRKASAEVDFFTEYGEGNRYRIEEVIGKGSYGVVCSAYDTHLGEKVAIKKINDIFEHVSDATRILREIKLLRLLRHPDIVEIKHILLPPSRREFKDIYVVFELMESDLHQVIKANDDLTLEHYQFFLYQLLRGLKYIHTANVFHRDLKPKNILANADCKLKICDFGLARVAFNDTPTAIFWTDYVATRWYRAPELCGSFFSKYTPAIDIWSIGCIFAEILTGKPLFPGKNVVHQLDLMTDLLGTPSTEAIARVRNEKARRYLSSMRKKKPIPFSQKFPNADPLALRLLERMLAFEPKDRPNAEEALADPYFRGLAKVEREPSAQPVTKMEFEFERRRITKEDVRELIYREILEYHPNMLKEFLEGTEPVGFMYPSAVDQFKKQFAC…	D
7	AqcMAPK9	Aqcoe3G014700	>AqcMAPK9 MKGVGGGGGTKTSLVDGVVRWFQRGVRSSSSSTSTSSSSNDHKLTTNSHNNNNNQISSNKESFLTKQQTDSEQLHQQQQEENNSFQIEEDFDYSGLYHIKVPNQSFSTIKKNMPDTEFFTEYGEATQYQIYEVIGKGSYGVVASAVDTHTGEKVAIKKINDVFEHVSDATRILREIKLLRLLRHPDVVEIKHIMLPPSRREFKDIYVVFELMESDLHQVIKANDDLTPEHYQFFLYQLLRSLKYIHSANVFHRDLKPKNILANADCKLKICDFGLARVSFNDAPSAIFWTDYVATRWYRAPELCGSFFSKYTPAIDIWSIGCIFAEMLTGKPLFPGKNVVHQLDLMTDLLGTPSAESIARIRNEKARRYLSSMRKKPPVPFSQKFPNAD…	D
8	AqcMAPK1	Aqcoe3G219900	>AqcMAPK1 MASYVDPPNGIGTGGKHYFTMWQTLFEIDTKYVPIKPIGRGAYGIVCSSINRETNEKVAIKKIHNAFDNRVDALRTLRELKLLRHLRHENVIALKDVMVPIHRRSFKDVYLVYELMDTDLHQIIKSSQTLSNDHCQYFLFQLLRGLKYLHSANILHRDLKPGNLLVNANCDLKICDFGLARTSSGKEQFMTEYVVTRWYRAPELLLCCDKYDTSIDVWSVGCIFAELLGRKPIFPGTECLNQLKLIINILGSQGESDLEFIDNPKARKYIKSLPYSPRTSLGRLYPGANPLAIDLLHRMLIFDPSKRISVTEALQHPYMSDLYNPNSNPPAQVPIDLDIDEDLGEDMIREMMWREMIHYHPEAASVTS*	B
9	AqcMAPK2-2	Aqcoe5G187100	>AqcMAPK2-2 MATYVDPPNGIQSQGKHYYSMWQALFEIDTKYVPIKPIGRGAYGIVCSSLNRETNEKVAIKKINNVFENRVDALRTLRELKLLRHLKHENVIALKDVMMPIHKNSFKDVYLVYELMDTDLHQIIKSSQDLSNDHCQYFLFQLLRGLKYLHSANILHRDLKPGNLLVNANCDLKICDFGLARTSSGKGQFMTEYVVTRWYRAPELLLCCDNYNTSIDVWSVGCIFAELLGRKPIFPGTECLNQLKLIINVLGSQSEANLEFIDNPKARKYIKTLPFSHGTPFTRLYPKANPLAIDLLQKMLVFDPSKRISVTEALQHPYMSPLYDPNSNPPAQVPIDLDIDEDLGEEMIRETMWEEMLHYHPEPASADSEA*	B
10	AqcMAPK4	Aqcoe5G433800	>AqcMAPK4 MAGESGSSNDSNIRGVATHGGRYVQYNVYGNLFEVSTKYVPPIRPVGRGAYGIVCAAVNSETQEEVAIKKIGNAFDNRIDAKRTLREIKLLRHMDHENVIAIKDIIRPPKKESFNDVYIVYELMDTDLHQIIRSNQSLTDDHCQYFLYQLLRGLKYVHSAHVLHRDLKPSNLLLNANCDLKIGDFGLARTTSETDFMTEYVVTRWYRAPELLLNCSEYTAAIDVWSVGCILGEIMSREPLFPGKDYVHQLRLITELLGSPDDSSLGFLRSDNARRYVRQLPQYPKQQFSARFSNMSPGAVDLLEKMLVFDPNRRITVDEALCHPYLKSLHDINDEPVCPRPFSFDFEQPSFTEENIKELIWRETVKFNPDPAH*	A
11	AqcMAPK2-1	Aqcoe6G127600	>AqcMAPK2-1 MASYVDPPNGIGTGGKHYFTMWQTLFEIDTKYVPIKPIGRGAYGIVCSSINRETNEKVAIKKIHNAFDNRVDALRTLRELKLLRHLRHENVIALKDVMVPIHRRSFKDVYLVYELMDTDLHQIIKSSQALSNDHCQYFLFQLLRGLKYLHSANILHRDLKPGNLLVNANCDLKICDFGLARTSSGKEQFMTEYVVTRWYRAPELLLCCDKYDTSIDVWSVGCIFAELLGRKPIFPGTECLNQLKLIINILGSQSESDLEFIDNPKARKYIKSLPYSPRTSLGHLYPGANPLAIDLLHRMLIFDPSKRISVTEALQHPYMSDLYNPNSNPPAQVPIDLDIDEDLGEDMIREMMWREMIHYHPEAASVTS*	B
Arabidopsis thaliana
Number	Gene	ID	Sequence	Group
1	AtMAPK1	At1G10210.1	>AtMAPK1 MATLVDPPNGIRNEGKHYFSMWQTLFEIDTKYMPIKPIGRGAYGVVCSSVNSDTNEKVAIKKIHNVYENRIDALRTLRELKLLRHLRHENVIALKDVMMPIHKMSFKDVYLVYELMDTDLHQIIKSSQVLSNDHCQYFLFQLLRGLKYIHSANILHRDLKPGNLLVNANCDLKICDFGLARASNTKGQFMTEYVVTRWYRAPELLLCCDNYGTSIDVWSVGCIFAELLGRKPIFQGTECLNQLKLIVNILGSQREEDLEFIDNPKAKRYIRSLPYSPGMSLSRLYPGAHVLAIDLLQKMLVFDPSKRISVSEALQHPYMAPLYDPNANPPAQVPIDLDVDEDLREEMIREMMWNEMLHYHPQASTLNTEL	C
2	AtMAPK2	At1G59580.1	>AtMAPK2 MATPVDPPNGIRNQGKHYFSMWQTLFEIDTKYVPIKPIGRGAYGVVCSSVNRESNERVAIKKIHNVFENRIDALRTLRELKLLRHLRHENVVALKDVMMANHKRSFKDVYLVYELMDTDLHQIIKSSQVLSNDHCQYFLFQLLRGLKYIHSANILHRDLKPGNLLVNANCDLKICDFGLARTSNTKGQFMTEYVVTRWYRAPELLLCCDNYGTSIDVWSVGCIFAELLGRKPVFPGTECLNQIKLIINILGSQREEDLEFIDNPKAKRYIESLPYSPGISFSRLYPGANVLAIDLLQKMLVLDPSKRISVTEALQHPYMAPLYDPSANPPAQVPIDLDVDEDEDLGAEMIRELMWKEMIHYHPEAATINNNEVSEF	C
3	AtMAPK3	At3G45640.1	>AtMAPK3 MNTGGGQYTDFPAVETHGGQFISYDIFGSLFEITSKYRPPIIPIGRGAYGIVCSVLDTETNELVAMKKIANAFDNHMDAKRTLREIKLLRHLDHENIIAIRDVVPPPLRRQFSDVYISTELMDTDLHQIIRSNQSLSEEHCQYFLYQLLRGLKYIHSANIIHRDLKPSNLLLNANCDLKICDFGLARPTSENDFMTEYVVTRWYRAPELLLNSSDYTAAIDVWSVGCIFMELMNRKPLFPGKDHVHQMRLLTELLGTPTESDLGFTHNEDAKRYIRQLPNFPRQPLAKLFSHVNPMAIDLVDRMLTFDPNRRITVEQALNHQYLAKLHDPNDEPICQKPFSFEFEQQPLDEEQIKEMIYQEAIALNPTYG	A
4	AtMAPK4	At4G01370.1	>AtMAPK4 MSAESCFGSSGDQSSSKGVATHGGSYVQYNVYGNLFEVSRKYVPPLRPIGRGAYGIVCAATNSETGEEVAIKKIGNAFDNIIDAKRTLREIKLLKHMDHENVIAVKDIIKPPQRENFNDVYIVYELMDTDLHQIIRSNQPLTDDHCRFFLYQLLRGLKYVHSANVLHRDLKPSNLLLNANCDLKLGDFGLARTKSETDFMTEYVVTRWYRAPELLLNCSEYTAAIDIWSVGCILGETMTREPLFPGKDYVHQLRLITELIGSPDDSSLGFLRSDNARRYVRQLPQYPRQNFAARFPNMSAGAVDLLEKMLVFDPSRRITVDEALCHPYLAPLHDINEEPVCVRPFNFDFEQPTLTEENIKELIYRETVKFNPQDSV	B
5	AtMAPK5	At4G11330.1	>AtMAPK5 MAKEIESATDLGDTNIKGVLVHGGRYFQYNVYGNLFEVSNKYVPPIRPIGRGAYGFVCAAVDSETHEEIAIKKIGKAFDNKVDAKRTLREIKLLRHLEHENVVVIKDIIRPPKKEDFVDVYIVFELMDTDLHQIIRSNQSLNDDHCQYFLYQILRGLKYIHSANVLHRDLKPSNLLLNSNCDLKITDFGLARTTSETEYMTEYVVTRWYRAPELLLNSSEYTSAIDVWSVGCIFAEIMTREPLFPGKDYVHQLKLITELIGSPDGASLEFLRSANARKYVKELPKFPRQNFSARFPSMNSTAIDLLEKMLVFDPVKRITVEEALCYPYLSALHDLNDEPVCSNHFSFHFEDPSSTEEEIKELVWLESVKFNPLPSI	B
6	AtMAPK6	At2G43790.1	>AtMAPK6 MDGGSGQPAADTEMTEAPGGFPAAAPSPQMPGIENIPATLSHGGRFIQYNIFGNIFEVTAKYKPPIMPIGKGAYGIVCSAMNSETNESVAIKKIANAFDNKIDAKRTLREIKLLRHMDHENIVAIRDIIPPPLRNAFNDVYIAYELMDTDLHQIIRSNQALSEEHCQYFLYQILRGLKYIHSANVLHRDLKPSNLLLNANCDLKICDFGLARVTSESDFMTEYVVTRWYRAPELLLNSSDYTAAIDVWSVGCIFMELMDRKPLFPGRDHVHQLRLLMELIGTPSEEELEFLNENAKRYIRQLPPYPRQSITDKFPTVHPLAIDLIEKMLTFDPRRRITVLDALAHPYLNSLHDISDEPECTIPFNFDFENHALSEEQMKELIYREALAFN…	A
7	AtMAPK7	At2G18170.1	>AtMAPK7 MAMLVEPPNGIKQQGKHYYSMWQTLFEIDTKYVPIKPIGRGAYGVVCSSINRETNERVAIKKIHNVFENRVDALRTLRELKLLRHVRHENVIALKDVMLPANRSSFKDVYLVYELMDTDLHQIIKSSQSLSDDHCKYFLFQLLRGLKYLHSANILHRDLKPGNLLVNANCDLKICDFGLARTSQGNEQFMTEYVVTRWYRAPELLLCCDNYGTSIDVWSVGCIFAEILGRKPIFPGTECLNQLKLIINVVGSQQESDIRFIDNPKARRFIKSLPYSRGTHLSNLYPQANPLAIDLLQRMLVFDPTKRISVTDALLHPYMAGLFDPGSNPPAHVPISLDIDENMEEPVIREMMWNEMLYYHPEAEISNA	C
8	AtMAPK8	At1G18150.1	>AtMAPK8 MGGGGNLVDGVRRWLFQRPSSSSSSSSSNNNNNNHEQPIFNSSSFSSSSNPNHSANSGELIIEEDLDFSGLTLINVPKRNHLPMDPHKKGETEFFTEYGEANRYQIQEVVGKGSYGVVASAVDSHTGERVAIKKINDVFEHVSDATRILREIKLLRLLRHPDVVEIKHIMLPPSRREFRDIYVVFELMESDLHQVIKANDDLTPEHYQFFLYQLLRGLKYVHAANVFHRDLKPKNILANADCKLKICDFGLARVSFNDAPTAIFWTDYVATRWYRAPELCGSFFSKYTPAIDIWSVGCIFAEMLLGKPLFPGKNVVHQLDLMTDFLGTPPPESISRIRNEKARRYLSSMRKKQPVPFSHKFPKADPLALRLLERLLAFDPKDRASAEDAL…	D
9	AtMAPK9	At3G18040.3	>AtMAPK9 MDPHKKVALETEFFTEYGEASRYQIQEVIGKGSYGVVASAIDTHSGEKVAIKKINDVFEHVSDATRILREIKLLRLLRHPDIVEIKHVMLPPSRREFRDIYVVFELMESDLHQVIKANDDLTPEHYQFFLYQLLRGLKFIHTANVFHRDLKPKNILANSDCKLKICDFGLARVSFNDAPSAIFWTDYVATRWYRAPELCGSFFSKYTPAIDIWSIGCIFAEMLTGKPLFPGKNVVHQLDIMTDLLGTPPPEAIARIRNEKARRYLGNMRRKPPVPFTHKFPHVDPLALRLLHRLLAFDPKDRPSAEEALADPYFYGLANVDREPSTQPIPKLEFEFERRKITKEDVRELIYREILEYHPQMLQEYLRGGEQTSFMYPSGVDRFKRQFAHL…	D
10	AtMAPK10	At3G59790.1	>AtMAPK10 MEPTNDAETLETQGEVTTAIWPSSQILKTTIDIPGTLSHDGRYIQYNLFGHIFELPAKYKPPIRPIGRGACGIVCSAVDSETNEKVAIKKITQVFDNTIEAKRTLREIKLLRHFDHENIVAIRDVILPPQRDSFEDVYIVNELMEFDLYRTLKSDQELTKDHGMYFMYQILRGLKYIHSANVLHRDLKPSNLLLSTQCDLKICDFGLARATPESNLMTEYVVTRWYRAPELLLGSSDYTAAIDVWSVGCIFMEIMNREPLFPGKDQVNQLRLLLELIGTPSEEELGSLSEYAKRYIRQLPTLPRQSFTEKFPNVPPLAIDLVEKMLTFDPKQRISVKEALAHPYLSSFHDITDEPECSEPFNFDLDEHPFSEEQFRELIYCEALAFNPE…	A
11	AtMAPK11	At1G01560.2	>AtMAPK11 MSIEKPFFGDDSNRGVSINGGRYVQYNVYGNLFEVSKKYVPPLRPIGRGASGIVCAAWNSETGEEVAIKKIGNAFGNIIDAKRTLREIKLLKHMDHDNVIAIIDIIRPPQPDNFNDVHIVYELMDTDLHHIIRSNQPLTDDHSRFFLYQLLRGLKYVHSANVLHRDLKPSNLLLNANCDLKIGDFGLARTKSETDFMTEYVVTRWYRAPELLLNCSEYTAAIDIWSVGCILGEIMTREPLFPGRDYVQQLRLITELIGSPDDSSLGFLRSDNARRYVRQLPQYPRQNFAARFPNMSVNAVDLLQKMLVFDPNRRITVDEALCHPYLAPLHEYNEEPVCVRPFHFDFEQPSLTEENIKELIYRESVKFNP	B
12	AtMAPK12	At2G46070.1	>AtMAPK12 MSIEKPFFGDDSNRGVSINGGRYVQYNVYGNLFEVSKKYVPPLRPIGRGASGIVCAAWNSETGEEVAIKKIGNAFGNIIDAKRTLREIKLLKHMDHDNVIAIIDIIRPPQPDNFNDVHIVYELMDTDLHHIIRSNQPLTDDHSRFFLYQLLRGLKYVHSANVLHRDLKPSNLLLNANCDLKIGDFGLARTKSETDFMTEYVVTRWYRAPELLLNCSEYTAAIDIWSVGCILGEIMTREPLFPGRDYVQQLRLITELIGSPDDSSLGFLRSDNARRYVRQLPQYPRQNFAARFPNMSVNAVDLLQKMLVFDPNRRITVDEALCHPYLAPLHEYNEEPVCVRPFHFDFEQPSLTEENIKELIYRESVKFNP	B
13	AtMAPK13	At1G07880.2	>AtMAPK13 MEKREDGGILTYDGRYVMYNVLGNIFELSSKYIPPIEPIGRGAYGIVCCATNSETNEEVAIKKIANAFDNRVDAKRTLREIKLLSHMDHDNVIKIKDIIELPEKERFEDVYIVYELMDTDLHQIIRSTQTLTDDHCQYFLYQILRGLKYIHSANVLHRDLKPSNLVLNTNCDLKICDFGLARTSNETEIMTEYVVTRWYRAPELLLNSSEYTGAIDIWSVGCIFMEILRRETLFPGKDYVQQLKLITELLGSPDDSDLDFLRSDNARKYVKQLPHVQKQSFREKFPNISPMALDLAEKMLVFDPSKRITVDEALKQPYLASLHEINEEPTCPTPFSFDFEETALDEQDIKELVWRESLHFKNM	B
14	AtMAPK14	At4G36450.1	>AtMAPK14 MAMLVDPPNGIRQEGKHYYTMWQTLFEIDTKYVPIKPIGRGAYGVVCSSINSETNERVAIKKIHNVFENRIDALRTLRELKLLRHVRHENVISLKDVMLPTHRYSFRDVYLVYELMDSDLNQIIKSSQSLSDDHCKYFLFQLLRGLKYLHSANILHRDLKPGNLLVNANCDLKICDFGLARTYEQFMTEYVVTRWYRAPELLLCCDNYGTSIDVWSVGCIFAEILGRKPIFPGTECLNQLKLIINVVGSQQDWDLQFIDNQKARRFIKSLPFSKGTHFSHIYPHANPLAIDLLQRMLVFDPTKRISVSDALLHPYMEGLLEPECNPSENVPVSSLEIDENMEGDMIREMMWEEMLHYLPRA	C
15	AtMAPK15	At1G73670.1	>AtMAPK15 MGGGGNLVDGVRRWLFFQRRPSSSSSSNNHDQIQNPPTVSNPNDDEDLKKLTDPSKLRQIKVQQRNHLPMEKKGIPNAEFFTEYGEANRYQIQEVVGKGSYGVVGSAIDTHTGERVAIKKINDVFDHISDATRILREIKLLRLLLHPDVVEIKHIMLPPSRREFRDVYVVFELMESDLHQVIKANDDLTPEHHQFFLYQLLRGLKYVHAANVFHRDLKPKNILANADCKLKICDFGLARVSFNDAPTAIFWTDYVATRWYRAPELCGSFFSKYTPAIDIWSVGCIFAEMLLGKPLFPGKNVVHQLDIMTDFLGTPPPEAISKIRNDKARRYLGNMRKKQPVPFSKKFPKADPSALRLLERLIAFDPKDRPSAEEALADPYFNGLSSKVR…	D
16	AtMAPK16	At5G19010.1	>AtMAPK16 MQPDHRKKSSVEVDFFTEYGEGSRYRIEEVIGKGSYGVVCSAYDTHTGEKVAIKKINDIFEHVSDATRILREIKLLRLLRHPDIVEIKHILLPPSRREFRDIYVVFELMESDLHQVIKANDDLTPEHYQFFLYQLLRGLKYIHTANVFHRDLKPKNILANADCKLKICDFGLARVAFNDTPTAIFWTDYVATRWYRAPELCGSFFSKYTPAIDIWSIGCIFAELLTGKPLFPGKNVVHQLDLMTDMLGTPSAEAIGRVRNEKARRYLSSMRKKKPIPFSHKFPHTDPLALRLLEKMLSFEPKDRPTAEEALADVYFKGLAKVEREPSAQPVTKLEFEFERRRITKEDVRELIYRESLEYHPKMLKEYLDGSEPTNFMYPSAVEHFKKQF…	D
17	AtMAPK17	At2G01450.1	>AtMAPK17 MLEKEFFTEYGEASQYQIQEVVGKGSYGVVASAECPHTGGKVAIKKMTNVFEHVSDAIRILREIKLLRLLRHPDIVEIKHIMLPPCRKEFKDIYVVFELMESDLHHVLKVNDDLTPQHHQFFLYQLLRGLKFMHSAHVFHRDLKPKNILANADCKIKICDLGLARVSFTDSPSAVFWTDYVATRWYRAPELCGSFYSNYTPAIDMWSVGCIFAEMLTGKPLFPGKNVVHQLELVTDLLGTPSPITLSRIRNEKARKYLGNMRRKDPVPFTHKFPNIDPVALKLLQRLIAFDPKDRPSAEEALADPYFQGLANVDYEPSRQPISKLEFEFERRKLTRDDVRELMYREILEYHPQMLQEYLQGEENINSHFLYPSGVDQFKQEFARLEEHN…	D
18	AtMAPK18	At1G53510.1	>AtMAPK18 MQQNQVKKGTKEMEFFTEYGDANRYRILEVIGKGSYGVVCAAIDTHTGEKVAIKKINDVFEHISDALRILREVKLLRLLRHPDIVEIKSIMLPPSKREFKDIYVVFELMESDLHQVIKANDDLTREHHQFFLYQMLRALKFMHTANVYHRDLKPKNILANANCKLKVCDFGLARVAFNDTPTTVFWTDYVATRWYRAPELCGSFFSKYTPAIDVWSIGCIFAEVLTGKPLFPGKSVVHQLELITDLLGTPKSETISGVRNDKARKYLTEMRKKNPVTFSQKFSKADPLALRLLQRLLAFDPKDRPTPAEALADPYFKGLSKIEREPSSQQISKMEFEFERRRLTKDDIRELIYREILEYHPQLLKDYMSGSEGSNFVYPSAIGHLRQQF…	D
19	AtMAPK19	At3G14720.1	>AtMAPK19 MQKTQEKKNMKEMEFFTEYGDANRYRILEVIGKGSYGVVCAAIDTQTGEKVAIKKINDVFEHVSDALRILREVKLLRLLRHPDIVEIKSIMLPPSKREFKDIYVVFELMESDLHQVIKANDDLTREHHQFFLYQMLRALKYMHTANVYHRDLKPKNILANANCKLKVCDFGLARVSFNDTPTTVFWTDYVATRWYRAPELCGSFCSKYTPAIDIWSIGCIFAEVLTGKPLFPGKSVVHQLDLITDLLGTPKSETIAGVRNEKARKYLNEMRKKNLVPFSQKFPNADPLALRLLQRLLAFDPKDRPTAAEALADPYFKCLAKVEREPSCQPISKMEFEFERRRLTKDDIRELIYREILEYHPQLLKDYMNSEGSSFLYPSAIGHLRKQFA…	D
20	AtMAPK20	At2G42880.1	>AtMAPK20 MQQDNRKKNNLEMEFFSDYGDANRFKVQEVIGKGSYGVVCSAIDTLTGEKVAIKKIHDIFEHISDAARILREIKLLRLLRHPDIVEIKHIMLPPSRREFKDIYVVFELMESDLHQVIKANDDLTREHYQFFLYQLLRALKYIHTANVYHRDLKPKNILANANCKLKICDFGLARVAFNDTPTTIFWTDYVATRWYRAPELCGSFYSKYTPAIDIWSIGCIFAEVLMGKPLFPGKNVVHQLDLMTDLLGTPSLDTISRVRNEKARRYLTSMRKKPPIPFAQKFPNADPLSLKLLERLLAFDPKDRPTAEEALADPYFKGLAKVEREPSCQPITKMEFEFERRKVTKEDIRELISREILEYHPQLLKDHMNGADKASFLYPSAVDQFRRQF…	D
Camellia sinensis
Number	Gene	ID	Sequence	Group
1	CasMAPK1-1	TEA031435	>CasMAPK1-1 MATPVEPPNGINSPGKHYYSMWQTLFEIDTKYVPIKPIGRGAYGIVCSSINRETNEKVAIKKIHNAFENCVDALRTLRELKLLRHLRHENVIALKDVMMPIHRRTFKDVYLVYELMDTDLHQIIKSSQALTNDHCQYFLFQEDSVVLKLVMKDSVNGQTFFGLDLCRDSGALGQNMEVTTIGKSNGNFPEQLLRGLKYLHSANILHRDLKPGNLLINANCDLKICDFGLARTSSGRGQFMTEYVVTRWYRAPELLLCCDNYGTSIDVWSVGCIFAELLGRKPIFPGTECLNQLKLIINILGSQREDDLEFIDNPKARKFIKSLPYSPGTPFSRLYPNAYPLAIDLLQKMLVFDPSKRISVTEALQHPYMSSLYDSNCDPPAQVPIDL…	C
2	CasMAPK1-2	TEA016315	>CasMAPK1-2 MLKDLKNVIARQMATQVEPPNGIKSVGKHYFSMWQTLFEIDTKYVPIKPIGRGAYGIVCSSINRETNEKVAIKKIHNVFDNRIDALRTLRELKLLRHLRHENVIALKDVMMPIHRRTFKDVYLVYELMDTDLHQIIKSSQALTNDHCQYFLFQLLRGLKYLHSANILHRDLKPGNLLINANCDLKICDFGLARTSSGKDQFMTEYVVTRWYRAPELLLCCDNYGTSIDVWSVGCIFAELLGRKPVFPGTECLNQLKLIINILGSQREDDIEFIDNPKARKYIKSLPCSPGTPFSCLYPNAHPLAIDLLQKMLVFDPTKRIGVTEALQHPYMSSLYDQSSDPPAQVPIDLDIDEDLREEMIREMMWNEMLHHHPEAAPANMEVNQ	C
3	CasMAPK3-1	TEA026040	>CasMAPK3-1 MADSNTVAGQFPEFPAIPTHGGQFIQHNIFGNLFEITAKYRSPIMPIGRGAYGIVCSVMNSETNEMVAIKKIANAFDNFMDAKRTLREIKLLRHLDHENVIAIRDVIPPPLRQEFSDVYIAMELMDTDLHQIIRSNQGLSEEHCQYFLYQILRGLKYIHSANVIHRDLKPSNLLLNANCDLKIIDFGLARPTSENEGMTEYVVTRWYRAPELLLNSSEYTAAIDVWSVGCIFMELMNRKPLFPGNDHMHQMRLLIELLGTPTESDLEFIRSEDARRYLRQFPQHPRQQLAMVFPHVNPLAIDLIENMLTFDPSKRITVEQALAHPYLARLHDIADEPVCTESFSFDFEQAMGEEQIKDMIYQEAIALNPEFA	A
4	CasMAPK3-2	TEA020852	>CasMAPK3-2 MTDVNSAGGELVHGGQFIRHNVSGHLFEITAKYRPPIMPLGRGAYGIVCSMLNSETNEMIAMKKISDAFDNYTDAKRTLREIKLLRHLSHENVTGIRDIVPPPLKREFFDVYIATELMDTDLHQIIRSKQSLSEEHCQYFLYQILRGLKYIHSANVIHRDLKPSNLLVNANCDLKICDFGLARPTSETQFMTEYVVTRWYRAPELLLNSSDYTAAIDVWSVGCIFMELMNRKPLLAGKDHVHQLRLLIELLGTPTESDIGFIRSKDARSYICQLPQHPRQQLAKVFPHVHPLAVDLVDKMLTFDPAKRITVEEALAHPYLARLHDAADEPVCLEPFSFDFEQALGEEQIKDMIYQEALALNPEYA	A
5	CasMAPK3-3	TEA020851	>CasMAPK3-3 MAYKSNYQHRLTIAGIRDVVPPPLQRELSDVYIATELMDTDLHQIIRSKQSLSEEHCQYLYQILRGLKYIHSANVIHRDLKPSNLLVNANCDLKICDFGLARPTSETQFMTEYVVTRWYRAPELLLNSSDYTAAIDVWSVGCIFMELMNRKPLLAGKDHVHQLRLLIELLGTRTESDIGFIRSIDARSYICQLPQHPRQQLAKVFPHVHPLAVDLVDKMLTFDPAKRITVEEALAHPYLARLHDAADEPVCLEPFSFDFEQALGEEQIKDMIYQEALALNPEYA	A
6	CasMAPK3-4	TEA017807	>CasMAPK3-4 MRRIGSVRSVLADRYIRCSPLVTGIRDVVPPPLKREFSDVYIATELMDTDLHQIIRSKQSLSEEHCQYFLYQILRGLKYIHSANVIHRDLKPSNLLVNANCDLKICDFGLARPTSETQFMTEYVVTRWYRAPELLLNSSDYTAAIDVWSVGCIFMELMNRKPLLAGKDHVHQLRLLIELLGTPTESDIGFIRSKDARSYICQLPQHPRKQLAKVFPHVHPLAVDLVDKMLTFDPAKRITVEEALAHPYLARLHDAADEPVCLEPFSFDFEQALGEEQIKDMIYQEALALNPDSVTLASQGWVNNLIVFLIGQFNVKSINATQIFNVINGCVTMFPILGAIVADSFLGSFFVIWISSLISVLGIILLILSATLDSLRPPPCGNGSNLC…	A
7	CasMAPK3-5	TEA017811	>CasMAPK3-5 MLWSMGSASTGPGTGTGMVLVRTAIERRPNTGGDPVYPVSTPLQGPTTPLNSRDNGIAGWSALFVGKHTLIQHSQWFLSERRLNGDPIPAATQSTQSPRRCKDRRTGTGTGTMVTGIRDVVPPPLQREFSDVYIATELMDTDLHQIIRSKQSLSEEHCQYFLYQILRGLKYIHSANVIHRDLKPSNLLVNANCDLKICDFGLARPTSETQFMTEYVVTRWYRAPELLLNSSDYTAAIDVWSVGCIFMELMNRKPLLAGKDHVHQLRLLIEQRCKKLYLSTTPTSSAAVSKGFPACHPLAVDLVDKMLTFDAKRITVEEALAHPYLARSHDAADEPVCLEPFSFDFEQALGEEQIKDMTYQEALALNLEYA	A
8	CasMAPK4-1	TEA006273	>CasMAPK4-1 MMLHIRRQMKMEMKVVEGGKSAEEDDEDDVAKSVEGSINGNHTVEGLSDDVDGGQSLERQQQPYPYLADDALGELKVAYEALKEHNISSEAANIEVIILYEFIKQHVCDIEAKKGELLGLYEAVRQHSTILGAENSELVKKLGDYQPRISVLDRQLDEMHSSSDEMASSISNQVEVLHKEVAERASILEQEWNSTVAQVVQTVEKLDALIRSLFSTASVDAATKVIDNLQEKLEASGKDHTAMCSSYKDMIEKFNDLHRKNELAIGVLHGVHGNLQRLVNDSCQHVEQSQIINQNENLIDPLHLDNYDTLMEQLAVLLGERLQFKSMNDKLNLELIDMAKEMEKLKKTGLDSDTILKLVEDVEGAVKLNGTGIDSEKLESRLQRLIS…	B
9	CasMAPK4-2	TEA021759	>CasMAPK4-2 MTPFFFSFSNFSAAVNSETHEEIAIKKIGNAFDNQIDAKRTLREIKLLCHMDHENILAIKDIIRPPKKQVFNDVYIVSELMDTDLHQIIRSNQPLTDDHCQYFMYQLLRGLKYVHSANVLHRDLKPSNLFLNANCDLKIADFGLARTTSETDFMTEYVVTRWYRAPELLLNCSEYTAAIDVWSVGCILGEIATREPLFPGRDYAEQLRLITELLGSPNDTCLGFLRSDNARRYVKQLPRYPKQQFSARFPNMSPLAIDLLEKMLVFDPTKRITVDEALCHPYLSSLHDINDEPICPSPFSFDFEQPAFNEEKIKDLIWMESLKFNPDPTH	B
10	CasMAPK4-3	TEA006436	>CasMAPK4-3 MSEGNIAGIPTHGGRYVQYNVYGTLFEVSRKYIPPIRPVGRGAYGIVCAAVNSETREEVAIKKIGNAFDNRIDAKRTLREIKLLLHMDHENVIAIKDIIRPPQKENFNDVYTVSELMDTDLHQIIRSNQQLSNDHCRYFLYQLLRGLKYVHSANVLHRDLKPSNLLLNANCDLKIADFGLARTTSETDFMTEYVVTRWYRAPELLLNCSEYTAAIDIWSVGCVFGEIMTRQPLFPGRDYVHQLRLITELIGSPDDASLGFLRSDNARRYVRQLPQYSRQQFSARFPNMSPAAVDLLEKMLVFDPNRRITVDGALSHPYLAPLHDINEEPVCPRPFNFDFEQPSFTEENIKELIWRESVKFNPDPPIH	B
11	CasMAPK4-4	TEA007103	>CasMAPK4-4 MTLFSLPSFKCLFEMRFDIMLTYCCATNSETKEEVAIKRIANAFDNRIDAKRTLREIKLLCHMDHENTTIVQVIKIKDIIRPPEKDEFNDVYIAYELMDTDLHQIIHSSQELTDDHCQYFLYQLLRGLKYIHSANVLHRDLKPSNLLLNANCDLKICDFGLARTTSETDFMTEYVVTRWYRAPELLLNCSEYTAAIDIWSVGCILMEILKREPLFPGKDYVQQLLLITELLGSPEESDLGFLRSENARKYVKQLPCVPKKPFSHKFPDASPIAIDLAERMLVFDPSKRITVEEALNHPFLSGLHEINEEPTCPSPFIFDFEQSSLSEEDIKELIWRESLNFSPDEFFNVLTGCWEAVVVGIILGLCFILSSRVCPMMNLYAKKKKSD…	B
12	CasMAPK6	TEA024415	>CasMAPK6 MDASAQPYDTVMSEAAPPPPQSDPPPQPPPAAGIEHIPATLSHGGRFIQYNIFGNIFEVTAKYKPPIMPIGKGAYGIVCSALNSETNEHVAIKKIANAFDNKIDAKRTLREIKLLRHMDHENVINFGSSFPKMTLNVNSFTQCCERRSEVQAVRLKGPKARLQPHSITTYIIQPNLNQSTQIPNLSKKSVSSLPLGSSLSISTSISIEVSSPPPPPPPPLLLCWSLVAGCWVVAIRDIIPPPQRESFNDVYIAYELMDTDLHQIIRSNQALSEEHCQYFLYQILRGLKYIHSANVLHRDLKPSNLLLNANCDLKICDFGLARVTSETDFMTEYVVTRWYRAPELLLNSSDYTAAIDVWSVGCIFMELMDRKPLFPGRDHAHQLRLLMEL…	A
13	CasMAPK7	TEA032724	>CasMAPK7 MATLVEPPNGVKPLGKHYYSMWQILFEIDTKYVPIKPIGRGAYGVVCSSINRETNEKVAIKKINNVFGNRIDALRTLRELRLLRHIRHENVIALKDVMMPSQRMSFEDVYLVYELMDTDLHHIIKSSQPLSNDHCKYFIFQLLRGLRYLHSANILHRDLKPGNLLVNANCELKICDFGLARTSRDNGQFMTEYVVTRWYRAPELLLCCDNYGTSIDVWSIGCIFAEILGRKPIFPGSECLNQLKLIINVLGSQCEADLEFIDGQKARRFIKSLPYARGVQLSSLYPHADPLAVDLLQRMLVFDPSKRITVTEALHHPYMSSLYDPSRNPPAQVEINLDIDENMGEGMIRQLMLREMLHYHPEAACANT	C
14	CasMAPK9-1	TEA022268	>CasMAPK9-1 MLDKEFFTEYGEASQYEIQEFVGKGSYGVVAAAVDTHTGERVAIKKMNNVFEHVSDAIRILREIKLLRLLRHPDIVEIKHIMLPPSRREFKDIYVVFELMESDLDEVIKANDDLTPEHFQFFLHQLLRALKYIHTANVFHRDLKPKNILANADCKLKICDFGLARVSFSDAPSTIFWTDYVATRWYRAPELCGSFFSKVTQSGFNNLSHCIKVCSNPVSCSGWLSEPHSEQPIQLEHVLNLYTPAVDIWSIGCIFAEMLTGKPLFPGKNVVHQLDIITDLLGTPSSESIARIRNEKARRYLNSMRKKPPVPFSQKFPNADPLALSLLERLLAFDPRDRSSAEEALADPYFSSLANVEDEPSAQPISKLEFEFERRKLTKDDILEYHP…	D
15	CasMAPK9-2	TEA015676	>CasMAPK9-2 MTQTVIDYFLTSSAPCPGLDCLSYPSTGYTLDTEFFTEYGEASRYQIQEVVGKGSYGVVGSAIDTHTGERVAIKKINDVFEHVSDATRILREIKLLRLLRHPDIVEIKHIMLPPSRREFKDIYVVFELMESDLHQVIKANDDLTPEHYQFFLYQLLRGLKYIHTANVFHRDLKPKNILANADCKLKICDFGLARVSFNDAPSAIFWTDYVATRWYRAPELCGSFFSKYTPAIDIWSIGCIFAEMLTGKPLFPGKNVVHQLDLMTDLLGTPSPESTARIRNQKARRYLSSMRRKPPVPFTHKFPSVDPLALCLLERLLAFDPKDRPSAEEVVFHNSNILPLALADPYFHGLANVDREPATQPISKLEFEFERRKLAKDDVRELIYREI…	D
16	CasMAPK15	TEA012905	>CasMAPK15 MGSGTFVDGVRRWFQRRPSSPQPNNTQNLNNSQPLVSGFQGEDHLNVVEDFDFSGLKIIKVPKRINFHPTSMDPQKKTTLDTEFFTEYGEASRYQVQEVVGKGSYGIVGSATDTHTGERVAIKKINDVFDHVSDATRILREIKLLRLLRHPDIVEIKHIMLPPSRREFKDIYVVFELMESDLHQVIKANDDLTPEHYQFFLYQLLRGLKFIHTANVFHRDLKPKNILANADCKLKICDFGLARVSFNEAPSAIFWTDYVATRWYRAPELCGSFFSKYTPAIDVWSIGCIFAEMLTGKPLFPGKNVVHQLDLMTDFLGTPAPESIARIRNEKARRYLSSMRKKSPVPFSQKFPNADPLALRLLERLIAFDPKDRPSAEDALTDPYFTGL…	D
17	CasMAPK16-1	TEA026883	>CasMAPK16-1 MGLLRTFLLPTPGCVKSDQRASISDLVWISDDSIRVFRKHGCHRRLMSDSARTLLGFAVRNLSLKMEIASPTERENRRRRRGNEIIIAKNPNYKELETQFKSTSRNPNLEQKWKVVWIERKGIGMSEVAADVEFFTEYGEGNRYRIEEVIGKGSYGVVCSAYDTHLGEKVAIKKINDIFEHVSDATRILREIKLLRLLRHPDIVEIKHILLPPSRREFKDIYVVFELMESDLHQVIKANDDLTPEHYQFFLYQLLRANVFHRDLKPKNILANADCKLKICDFGLARVAFNDTPTAIFWTDYVATRWYRAPELCGSFFSKYTPAIDIWSIGCIFSELLTGKPLFPGKNVVHQLDLMTDLLGTPSPEGIARIRNEKARRYLSSMRKKK…	D
18	CasMAPK16-2	TEA031053	>CasMAPK16-2 MQPDQRKKVYVSSSMPMFSSNLGPSKGYVLHGSVDVDFFTEYGEGGRYRIEEVIGKGSYGVVCSAYDSHLGEKVAIKKINDIFEHVSDATRILREIKLLRLLRHPDIVEIKHILLPPSRREFKDIYVVFELMESDLHQVIKANDDLTPEHYQFFLYQLLRGLKYIHTANVFHRDLKPKNILANADCKLKICDFGLARVAFNDTPTAIFWTDYVATRWYRAPELCGSFFSKYTPAIDIWSIGCIFAELLTGKPLFPGKNVVHQLDLMTDLLGIPSPESIARIRNEKARRYLSSMRRKRPIPFCQKFPNADPRALCLLEKMLAFDPKDRPSAEEALADPYFKNLARVERESSAQPVTKMEFDFERRRVTKEDVRWKYLLAKCLAVAFL…	D
19	CasMAPK19-1	TEA018880	>CasMAPK19-1 MDFFTEYGDSNRYKILEIIGKGSYGVVCSAIDTHTGEKVAIKKINDIFEHISDAIRILREVKLLRLLRHPDIVDIKRIMLPPSRREFKDIYVVFELMESDLHQVIKANDDLTHDHHRFFLYQMLRAMKYMHTANVYHRDLKPKNILANANCKLKICDFGLARVAFNDTPTTIFWTDYVATRWYRAPELCGSFFSKYTPAIDIWSIGCIFAEVLTGKPLFPGKSVVHQLDLITDLLGTPSSDTISGVRNEKARRYLTGMRKKQPVLFSEKIPNADPLALRLLQRLLAFDPKDRPTAEEALADPYFKGLAKAEREPSCQPISKLEFEFERRRVTKEDIRELIFREILEYHPQLLKDYLAGNEGPNFLYPSAIGQFRKQFAYLEENSGK…	D
20	CasMAPK19-2	TEA022253	>CasMAPK19-2 MQRDQRKKSPKEMDFFTEYGDANRYKILKIIGKGTYGVVCAAIDTHTGEKVSIKKINDIFENTSDAIRVLREVKLLRLLRHPDIVDIKSIMLPPSRREFKDIYVVFELMESDLHQVIELNDDLTHDHHRFFLYQMLRAMKYMHTANVYHRDLKPKNILANADCKLKICDFGLARVAFKDTPTAIFWTDYVATRWYRAPELCGSFFSKYTPAIDIWSVGCVFAEVLTGKPLFPGKNIVHQLDLITDLLGTPSSDTISVVQNEKSRRYLTSMRKKQPVPFSEKIPNADPLALRLLQRLLAFDPKDRPTAEEALADPYFKGLAKVEREPSCQPISKLEFEFERRRVTEEEIRKLIFREILEYHPQLLKYYLAGNEGANFLYPSAVGQFR…	D
21	CasMAPK20	TEA004137	>CasMAPK20 MIVGGGEVLKGRILVECMRDLIRFPCFVKNSKRVRWDCSFVIRSRVLNKQTMQQDHGKKNSTEMDFFSEYGDANRYKIQEVIGKGSYGVVCSAIDTHTGVKVAIKKIHDIFEHISDAARILREIKLLRLLRHPDIVEIKHIMLPPSRRDFKDIYVVFELMESDLHQVIKANDDLTREHYQFFLYQLLRALKYIHTANVYHRDLKPKNILANANCKLKICDFGLARVAFSDTPTTIFWTDYVATRWYRAPELCGSFFSKTGVISSFSWAFGMSLLILLLHHLHFPKN	D
Carya illinoinensis
Number	Gene	ID	Sequence	Group
1	CiPawMAPK3-1	CiPaw.14G076500	>CiPawMAPK3-1 MADANHSSAAAQLGDFPAVPTHGGQFFQHNIFGNLFEITAKYRPPIIPIGRGAYGIVCSVLNSDTNEMVAMKKIANAFDNHMDAKRTLREIKLLRHFDHENVVGIRDVVPPPLRREFTDVYVATELMDTDLHQIIRSNQSLSEEHSQYFLYQILRGLKFIHSANVIHRDLKPSNLLLNANCDLKICDFGLARPAAENEFMTEYVVTRWYRAPELLLNSADYTAAIDVWSVGCIFMELMNRRPLFPGRDQAHQMRLLIELLGKPTESDLWFVRNEDTKRYIRQQPSHPRQPLLSVFPHVNPLAIDLMEKMLTFDPAKRITVEEALAHPYFERLHDIADEPVCAEPFSFDFEQQLEEEQMKDMIYQEALAFNPEYA	A
2	CiPawMAPK3-2	CiPaw.13G105200	>CiPawMAPK3-2 MADVTHITAAGHSGEFPSFPTHGGQFIQYKIFGNLFEITNKYRPPIMPMGRGAYGIVCSMLNSDTNEMVAMKKIANAFDNYMDAKRTLREIKLLRHFDHENIIGLRDVVPPPLRREFTDVYIAMELMDTDLHQIIRSNQRLSEEHCQYFLYQLLRGLKYIHSANVIHRDLKPSNLLLNANCDLKICDFGLARPTAENEVMTEYVVTRWYRAPELLLNYSDYTAAIDVWSVGCIFLELMNRKPLFPGRDQAHQMRLLIELLGTPTESDFWFVRNEDTKRYIRQLPQHPRQPLAIVFPHVNPLAIDLMEKMLTFDPAKRITVEEALAHPYFERLHDVADEPVCSEPFSFDFEQQPLEEEQMKDMIYQEALAFNPEHA	A
3	CiPawMAPK6-1	CiPaw.01G198700	>CiPawMAPK6-1 MDAAGGPPPPADAVMTDAQPDPQPQQPQPQPEQAMGMENISATLSHGGRFIQYNIFGNIFEVTAKYKPPIMPIGKGAYGIVCSFLNSEANEHVAIKKIANAFDNKIDAKRTLREIKLLRHMDHENVVAIRDIIPPPQREAFNDVYIAYELMDTDLHQIIRSNQALSEEHCQYFLYQILRGLKYIHSANVLHRDLKPSNLLLNANCDLKICDFGLARVTSETDFMTEYVVTRWYRAPELLLNSSDYTAAIDVWSVGCIFMELMDRKPLFPGRDHVHQLSLLLELIGTPSEADLGSLNENAKRYIRQRPLHRRQSFTEKFPNVHPSAIDLVEKMLTFDPRQRITVEGALAHPYLTSLHDISDEPVCMTPFSFDFEQHALSEEQMKEL…	A
4	CiPawMAPK6-2	CiPaw.02G123200	>CiPawMAPK6-2 MDAAEAPPADAVMMEAQPDPQQQPVLGMDNISATLSHGGRFIQYNIFGNIFEVTAKYKPPIMPIGKGACGIVCSALNSETNEHVAIKKIASAFDNKIDAKRTLREIKLLRHMDHENIVAIRDIIPPPQRETFNDVYIAYELMDTDLHQIIRSNQTLSEEHCQYFLYQILRGLKYIHSANVLHRDLKPSNLLLNANCDLKICDFGLARVTSETDFMTEYVVTRWYRAPELLLNSSDYTAAIDVWSVGCIFMELMNQKPLFPGRDYAHQLSLLMELIGTPSEADFGFLNENAKRYIRQRPFYHRQSFTEKFPHVHPAAIDLVERMLTFDPRQRITVEDALAHPYLTSLHDISDEPVCMTPFSFDFEQHALSEEQMKELIYQEALAFN…	A
5	CiPawMAPK4-1	CiPaw.12G090100	>CiPawMAPK4-1 MATKESSSGASSSTAGTIKRVLTHNGRYVQYNVCGNLFEVSAKYVPPIRPIGRGASGIVCAAVNSDTHQEVAIKKIGNAFDNIIDAKRTLREIKLLSHMDHENVISIKDIIRPPKKDAFNDVYIVYELMDTDLHHVIRSDQPLTDNHCQYFLYQLLRGLKYVHSANILHRDLKPSNLLLNGNCNLKIGDFGLARTTSETDFMTEYVVTRWYRAPELLLNCSEYTAAIDVWSVGCILGEIVTREPLFPGKDYVHQLRLITELIGSPDDASLGFLRSDNARRYVRQLPQCRKQPFSARFPRMCPGALDLLEKMLVFDPNERITVEEALCHPYMSSFHDNNDEPVCPMPFSFDFEQPSCTEEEIKEIIWRESVKFNPDPTH	B
6	CiPawMAPK4-2	CiPaw.11G130900	>CiPawMAPK4-2 MATKESSSGAAGASTGGTIKRVLTHGGRYVQYNVYGNLFEVSAKYVPPIRPIGRGAYGIVCAAVNSDTHQEVAIKKIGNAFDNIIDAKRTLREIKLLSHMNHENVISIKDVIRPPKKEAFNDVYIVYELMDIDLHQIIRSDQPLNDDHCQYFLYQLLRGLKYVHSANVLHRDLKPSNLLLNANCDLKIGDFGLARTTSETDFMTEYVVTRWYRAPELLLNCSEYTAAIDVWSVGCILGEIVTREPLFPGKDYVHQLRLITELLGSPDNASLGFLRSDNARRYVRQLPQYRKQQFSSRFPRMSPGALDLLEKMLVFDPNKRITVEEALCHPYMSSLHDINDEPVCPRPFSFDFEQPSCTEEHIKELIWRESVKFNPDPTH	B
7	CiPawMAPK4-3	CiPaw.02G033600	>CiPawMAPK4-3 MDPGSGSAEHNIRGIPTHGGRYVQYNVYGNLFEVSRKYVPPIRPIGRGAYGIVCAAVNAETREEVAIKKIGNAFDNRIDAKRTLREIKLLHHMDHENVIALKDIIRPPQKENFNDVYIVYELMDTDLHQIIRSNQQLTDDHCRYFLYQLLRGLKYVHSANVLHRDLKPSNLLLNANCDLKIGDFGLARTTSETDFMTEYVVTRWYRAPELLLNCSEYTAAIDIWSVGCILGEIMTRQPLFPGKDYVHQLRLITELIGSPDDSSLGFLRSDNARRYVRQLPQFPKQEFSSRFPNMSPGAVDLLEKMLVFDPNRRITVDEALYHPYLAPLHDINEEPVCPSPFSFDFEQPSFTEENIKELIWRETVKFNPDPTH	B
8	CiPawMAPK13	CiPaw.14G075800	>CiPawMAPK13 MEKESMETEAKGVPTYGGRYLQYNILGNLFEVSAKYIPPIHPVGRGAYGIVCCAINSETKEEVAIKKIGNAFDNRIDAKRTLREIKLLCHMDHENIIKIKDIIRPPEKEKFNDVYIVYELMDTDLNQIIRSSQALTDDHCQYFLYQLLRGLKYIHSANVLHRDLKPSNLLLNANCDLKICDFGLARTTSETDFMTEYVVTRWYRAPELLLNCSEYTAAIDIWSVGCIFLEIIRREPLFPGKDYVQQLGLITELLGSPDDSDLGFLRSDNARKYVKQLPHFPKQPFTKKFPNVSPLAIDLAEKMLVFDPCKRITVEEALNHPYLSSLHEINEEPTCPSPFNFSFEQKSLDEEDIKELIWRESLNFNPDDLLE	B
9	CiPawMAPK1	CiPaw.07G157400	>CiPawMAPK1 MATPVEPPNGVISQGKHYYSMWQTLFEIDTKYVPIKPIGRGAYGVVCSSVNRETNEKVAIKKIHNAFENRVDALRTLRELKLLRHLRHENVIALKDVMMPVHRRSFKDVYLVYELMDTDLHQIIKSSQILSNDHCQYFLFQLLRGLKYLHSANILHRDLKPGNLLINANCDLKICDFGLARTSNVKGQFMTEYVVTRWYRAPELLLCCDNYGTSIDVWSVGCIFAELLGRKPIFPGTECLNQLKLIINILGSQRDEDLEFIDNPKAKGYIKSVPYSVRTPFSSLYPSAHPLAIDLLQKMLVFDPSKRISVTEALQHPYMSPLYDPSTNPPAQVPIDLDIDEDLGENMIREMMWKEILHYHPEAAMANLEVCS	C
10	CiPawMAPK7-1	CiPaw.07G050900	>CiPawMAPK7-1 MATLVEPPNGVRQRGKHYYSMWQTLFEIDTKYVPIKPIGRGAYGVVCSSINRETNEKVAIKKINNVFENRIDALRTLRELKLLRHIRHENVIALKDVMMPSHRTSFKDVYLVYELMDTDLHQIIKSAQPLSGDHCKYFLFQLLRGLKYLHSANILHRDLKPGNLLVNANCDLKICDFGLARTSGGNGQFMTEYVVTRWYRAPELLLCCDNYGTSIDVWSVGCIFAEILGRKPIFPGTECLNQLKLIINVLGSQNQADIEFIDNPKARKFIKALPFSRGMQFSRLYPQADPLAIDLLQRMLVFDPTKRITVTEALQHPYMSGLYDPRNNPPAQVPINLDIDETLGEQMIREMMLNEMLLYHPEAASAIA	C
11	CiPawMAPK7-2	CiPaw.08G138700	>CiPawMAPK7-2 MATPVEPPNGVRQRGKHYYTMWKTVFEIDTKYVPIKPVGKGAYGVVCSSINRETNEKVAIKKIKNVFENTIDALRTLRELKLLRHLRHENVIALKDVMKASHRRTFKDIYLVYELMDTDLHQVIKSSQPLSGDHCKYFLFQLLRGLNYLHSANILHRDLKPGNLLINANCDLKICDFGLARTNGGDDQFMTEYVVTRWYRAPELLLRCDNYGTSIDVWSVGCIFAEILGRKPIFPGEDYLNQLKLIINVLGSQHKADLEFIDNPKSRKYIKSLPHSGGMQFSHLYPEADPLAIDLLQRMLMFDPTKRITVSEALQHPYMSELYDPRSNSPAQVTINLDIDENLGEKMIREMMWDEMLLYHPEATSAHV	C
12	CiPawMAPK9-1	CiPaw.16G091700	>CiPawMAPK9-1 MGSGSTLVEGVRRWFQRRTNNYRNSNGSGTNTTTYNNQPANNIVIDDSCGQVSSVSELCAQSSVVSKRKKGLKQGEEREEEEAPVGDFDTSCLKLIKVPKRTSNSKPGSMDSQKKGGLETEFFTEYGEASRYQIQEVVGKGSYGVVGSAIDTHTGERVAIKKINDVFEHVSDATRILREIKLLRLLRHPDIVEIKHIMLPPSRREFRDIYVVFELMESDLHQVIKANDDLTPEHYQFFLYQLLRGLKYIHTANVFHRDLKPKNILANADCKLKICDFGLARVSFNDAPSAIFWTDYVATRWYRAPELCGSFFSKYTPAIDIWSAGCIFAEMLTGKPLFPGKNVVHQLDLMTDFLGTPAQESIARIRNEKARRYLSSMRKKQPVPF…	D
13	CiPawMAPK9-2	CiPaw.15G140400	>CiPawMAPK9-2 MDSQKKGGLETEFFTEYGEASRYQIQEVVGKGSYGVVGSAVDTHTGERVAIKKISDVFEHVSDATRILREIKLLRLLRHPDIVEIKHIMLPPSRREFRDIYVVFELMESDLHQVIKANDDLTPEHYQFFLYQLLRGLKYIHTANVFHRDLKPKNILANADCKLKICDFGLARVSFNDAPSAIFWTDYVATRWYRAPELCGSFFSKYTPAIDIWSIGCIFAEMLTGKALFPGKNVVHQLDLMTDLLGTPTLENIARIRNEKARRYLGSMRKKQPLPLSQKFPNADPLALRLLERLLAFDPKDRPTAEEALADPYFHGLSNVDREPSTQPISKLEFEFERRKLAKDDVRELIYREILEYHPQMLQEYLRGGDQTSFMYPSGVDRFKR…	D
14	CiPawMAPK9-3	CiPaw.05G250400	>CiPawMAPK9-3 MLEKEFFTEYGEASQYEIEEVIGKGSYGVVASAIDTHTGERVAIKKINDVFEHVSDATRILREVKLLRLLHHPDIVEIKHIMLPPCRREFQDIYVVFELMESDLHQVIKANDDLTPEHYQFFLYQLLRALKYIHTANVFHRDLKPKNILANADCKLKICDFGLARASFNDAPSAIFWTDYVATRWYRAPELCGSFFSKYTPAIDIWSIGCIFAEMLTGKPLFPGKNVAHELDLITDLVGTPAAESIARIRNEKARRYLNSMRKKPPTPFLQKFPNADPLALRLLERLLAFDPKDRPSAEEALADPYFNGLANVDNEPSMQPISKLEFEFERRKLIKDDVRELIYREILEYHPQMLQEYLQGADQSSFMYPSGIDRFKRLFAHLEE…	D
15	CiPawMAPK16-1	CiPaw.02G090700	>CiPawMAPK16-1 MESDLHQVIKANDDLTREHYQFFLYQLLRGLKYIHTANVFHRDLKPKNILANADCKLKICDFGLARVAFNDTPTAIFWTDYVATRWYRAPELCGSFFSKYTPAIDTWSIGCIFAELLTGKPLFPGKNVVHQLDLMTDLLGTPSAEAIARVRNEKARRYLSSMRRKKPIPFSHKFPNADPLALRLLEKMLAFEPKDRPTAEEALADLYFKGLAKVEREPSAQPVTKMEFEFERRRITKEDVRELIYQEILEYHPKMLKEYLEGAEPTSFMYPSAVDHFKKQFAYLEEHYGKGSPVAPPERQHASLPRQCVLYSDSAVQNSAEVADDLSKCSIKEIEKSHTDRTCGIPMTQLPLQVRQSIQGVSARPGKVVGSVLRYNNCGVAATA…	D
16	CiPawMAPK16-2	CiPaw.01G158500	>CiPawMAPK16-2 MQPDQRKKSSVDLDFFTEYGEGSRYRIEEVIGKGSYGVVCSAYDTHTGEKVAIKKINDIFEHVSDATRILREIKLLRLLRHPDIVEIKHILLPPSRREFKDIYVVFELMESDLHQVIKANDDLTPEHYQFFLYQLLRGLKYIHTANVFHRDLKPKNILANADCKLKVCDFGLARVAFNDTPTAIFWTDYVATRWYRAPELCGSFFSKYTPAIDIWSIGCIFAELLTGKPLFPGKNVVHQLDLMTELLGTPSAEAIARVRNEKARRYLSSMRKKKPIPFSLKFPNADPLALRLLERMLAFEPKDRPTAEEALADPYFKGLAKVEREPSAQPVTKMEFEFERRRITKEDVRELIYREILEYHPKMLKEYLEGAEPTSFMYPSAVDH…	D
17	CiPawMAPK19	CiPaw.11G154800	>CiPawMAPK19 MQHNQPKKVMKEMDFFTDYGDANRYRILEVIGKGSYGVVCAAIDTHTGEKVAIKKIHDVFEHISDSIRILREIKLLRLLRHPDIVEIKRIMLPPSKREFKDIYVVFELMESDLHQVIKANDDLTHEHHQFFLYQMLRALKFMHTANVYHRDLKPKNILANANCKLKVCDFGLARVAFSDMPTAIFWTDYVATRWYRAPELCGSFFAKYTPAIDIWSIGCIFAEVLTGKPLFPGKSIIHQLDLITDLLGTPSPETISAVRNERARKYLTEMRKKPLVPFQQKFPNADPLALGILQRLLAFDPKDRPTAEEALADPYFKGLSKVEREPSAQPISKLEFEFERRRVMKEDIRELIYREILEYHPQLLKDYVNGTEGTNFLYPSGIGQFR…	D
18	CiPawMAPK20	CiPaw.03G188700	>CiPawMAPK20 MESDLHQVIKANDDLTREHYQFFLYQLLRALKYIHTANVYHRDLKPKNILANANCKLKICDFGLARVAFSDTPTTIFWTDYVATRWYRAPELCGSFFSKYTPAIDIWSIGCIFAEVLTGKPLFPGKNVVHQLDLMTDLLGTPSLDTISRVRNDKARRYLTSMRKKQPVPFEQKFPNVDPLALRLLERLLAFDPKDRPTAEEALADPYFKGLAKVEREPSCQPITKMEFEFERRKVTKEDIRELIFREILEYHPQLLKDYMNGTERANFLYPSAVDQFRKQFAYLEENGNKSGPVLPLERKHVSLPRSTIVHSSTIPPKEQSNIASSKDLQTAEVGYNKNSRDKDGIQLNVGRTMQTSSQRIPLAKPGKVVGPVVPYSNGNVKDAYD…	D
Chrysanthemum morifolium
Number	Gene	ID	Sequence	Group
1	CmMAPK1	AWR92607.1	>CmMAPK1 MATPVEPPNGIKSEGKHYFSMWKALFEIDTKYVPIKPIGRGAYGIVCSSVNRETNEKVAIKKIHNAFDNRIDALRTLRELKLLRYLRHDNVIRLKDVMVPIHRRSFKDVYLVYELMDTDLHQIIKSSQALSNDHCQYFLFQLLRGLKYLHSVNILHRDLKPGNLLINANCDLKICDFGLARTNNGKDQFMTEYVVTRWYRAPELLLCCDNYDTSIDVWSVGCIFAELLGRKPLFPGTECLNQLKLIVNILGSQREENIEFIDNPKARNFIKSIPFSPGTSFSRLYPNAHPLAIDLLQKMLVFDPSKRISVFEALRHPYMSQLYDPNTDPPVQVPVDLDIDEDWGEEMIREMMWKEMVHYHPEAVAAAANANVNQEVMML	C
2	CmMAPK3.1	AWR92608.1	>CmMAPK3.1 MADTGGGQYTDFPAVPTYGGQFIRYNIFGNDFEITNKYRPPIMPIGRGAYGIVCSMLNAETNEMVAVKKIANAFDNYMDAKRTLREIKLMRHLDHENILAIKDIIPPPLRREFSDVYITTELMDTDLHQIIRSNQNLSEEHCQYFLYQLLRGLKYIHSANVIHRDLKPSNLLLNANCDLKIGDFGLARTSAENDFMTEYVVTRWYRAPELLLNSSDYTAAIDVWSVGCIYLELMNKKPLFPGKDTVHQMRILTELLGTPTESDLRFIRNEDARRYLAQLPQHPRQTLSTVFPHVHPLAIDLVDKMLTMDPTKRITVEDALDHPYLARLHDVADEPICAEPFSFSFEQQVLGEEQIKDLIYEEALAHNPGFA	A
3	CmMAPK3.2	AWR92609.1	>CmMAPK3.2 MADTGGGQYTDFPAVPTYGGQFIRYNIFGNDFEITNKYRPPIMPIGRGAYGIVCSMLNAETNEMVAVKKIANAFDNYMDAKRTLREIKLLRHLDHENVVALKDVVPPPLRREFSDVYIATELMDTDLHQIIRSNQNLSEEHCQYFLYQLLRGLKYIHSANIIHRDLKPSNLLLNANCDLKICDFGLARPNAENDFMTEYVVTRWYRAPELLLNSSEYSAEIDVWSVGCIYMELMNRKPLFAGKDHVHQMRLLTELLGTPTEADLGFIKSEDAMRYLSQLPRHPRKSLLKTFPHVNPSAIDLVEKMLSFDPAKRITVEEALAHPYLERLHDVDDEPICPNPFSFDFEQQVLGEEQIKDLIYQEALAHNPEFA	A
4	CmMAPK4.1	AWR92610.1	>CmMAPK4.1 MSAMDTSDQNNNISNSSNIRGVATHGGLYIQYNVYGNLFEVSKKYVPPIRPVGRGAYGIVCAATNAETREEVAIKKIGNAFDNRIDAKRTLREIKLLRHMEHENVIACKDIIRPPLKENFNDVYIVYELMDTDLHQIIRSNQPLADDHCRYFLYQILRGLKYVHSAHVLHRDLKPSNLLLNSNCDLKIGDFGLARTTSETDFMTEYVVTRWYRAPELLLNCSEYTAAIDIWSVGCILGEIMTRQPLFPGRDYVHQLRLITELIGSPDDASLGFLRSDNARRYVRQLPQYPRQQFSARFQNTSPGAVDLLEKMLIFDPNRRITVDEALSHPYLAPLHEINEEPVCPRPFSFDFEQPSCTEEHIKELIWRESVKFNPDPTH	B
5	CmMAPK4.2	AWR92611.1	>CmMAPK4.2 MSIMESSSASTGGGGGADQHHVSNNNIKGVVTHGGRYVQYNVYGNLFEVSRKYVPPIRPVGRGAYGIVCAAMNSETREEVAIKKIGNAFDNRIDAKRTLREIKLLRHMDHENVIAIKDIIRPPLKENFNDVYIVYELMDTDLHQIIRSNQPLADDHCRYFLYQILRGLKYVHSAHVLHRDLKPSNLLLNANCDLKIGDFGLARTTSETDFMTEYVVTRWYRAPELLLNCSEYTAAIDIWSVGCILGEILTRQPLFPGKDYVHQLRLITELIGSPDDASLGFLRSDNARRYVRQLPQYPKQQFAARFPDKSPGALDLLEKMLVFDPNRRITVDEALCHPYLAPLHDINEEPVCPRPFSFDFEQPSCTEENIKELIWRESVKFNPDPTH	B
6	CmMAPK6	AWR92612.1	>CmMAPK6 MDPSNQQSDTEMSDAPPPQTPSQQPPPPDTIPATLSHGGRFIQYNIFGNIFEVTVKYKPPIMPIGKGAYGIVCSALNSETNEHVAIKKIANAFDNRIDAKRTLREIKLLRHMDHENVVAIRDIIPPPERMAFNDVYIAYELMDTDLHQIIRSNQSLSEEHCQYFLYQILRGLKYIHSANVLHRDLKPSNLLLNANCDLKICDFGLARVTSETDFMTEYVVTRWYRAPELLLNSSDYTAAIDVWSVGCIFMELMDRKPLFPGRDHVHQLRLLMELIGTPSEAELGFLNENAKRYIRQLNHYQRQSFNEKFPQVHPAAIDLIEKMLTFDPRQRITVEDALAHPYLTSLHDISDEPVCMTPFNFDFEHHAPTEEQMKEMIYREALAFNPEYQNM	A
7	CmMAPK9.1	AWR92613.1	>CmMAPK9.1 MLGKEFFTEYGEASLYEIQEVVGKGSYGVVAAAVDTHTGEKVAIKKINDVFEHVSDATRILREIKLLRLLKHPDIVEIKHIMLPPCRREFKDIYVVFELMESDLDEVIKVNDDLTPEHHQFFLYQLLRALKYIHTAHVYHRDLKPKNILANADCKLKICDFGLARASLDDTASAIFWTDYVATRWYRAPELCGSFFSKYTPAIDIWSIGCIFAEMLTGKPLFPGRNVVHQLDLVTDLLGNPSAETIARIRNDKARRYLNGLPKKTPIPLSQKFPKADPMALRLLEKLIAFDPADRISAEEALADPYFYGLANLETEPSKQPISKLEFEFERRRLTKNDVRELIYREILEYHPQMLQEYLHGEEHISFMYPSGIDRFKEKFADLEEQEG…	D
8	CmMAPK9.2	AWR92614.1	>CmMAPK9.2 MGIIPTFVDGIRRWFQHSSSSSSNYYEPKASHVITFVDDLDLSSIQDIKVPLRMDPLKRLEREFFTEYGEASRYQVQEVVGKGSYGVVGSATDTQTGEKVAIKKINDVFEHVSDATRILREIKLLRLLRHPDIVEIRHIMLPPSRREFSDIYIVFELMESDLHQVIRANDDLTPEHYQFFLYQLLRGLKYIHSANVFHRDLKPKNILANADCKLKICDFGLARVSFNDAPSAIFWTDYVATRWYRAPELCGSFFSKYTPAIDIWSIGCIFAEMLTGKPLFPGKNVVHQLDLMTDLLGTPPPETIARIRNEKARRYLNSMRKKQPIPFTHKFPNVDPLALKLLERLIAFDPKDRPSAEESLADPYFNGLSNGDREPCTQPISKLEFEFE…	D
9	CmMAPK13	AWR92615.1	>CmMAPK13 MGRDEDKGGGLGVVLKGVPVYGGEYIHYNLLGNLFEVSSKYVPPIQPVGRGAYGIVCCAKNAITKEDVAIKKIGMAFDNSIDAKRTLREIKLLCHMDHENIVKIKDIIRPPDKQKFNDVYIVYELMDTDLHQIIRSSQLLTDDHCQYFLYQLLRGLKYIHSANVLHRDLKPSNLLLDANCDLKICDFGLARTTSETDFMTEYVVTRWYRAPELLLNCSEYTAAIDIWSVGCILMEILLREPLFPGKDYVQQLALITELLGSPDDSDLGFLRSDNARRYVKQLPHVPKKSFHQKFPNVSPVAIDLAQRMLVFDPSKRITVEEALNHPMVRNLHEINEEPTCPTPFVFDFERASLSEAEVKELIWKESLKFNPDSIKEGYPGI	B
10	CmMAPK16	AWR92616.1	>CmMAPK16 MQSDQRRKGSAEVDFFTEYGEGSRYKIEEVIGKGSYGVVCSAYDTHLGEKVAIKKINDIFEHVSDATRILREIKLLRLLRHPDIVEIKHILLPPSRREFRDIYVVFELMESDLHQVIKANDDLTPEHYQFFLYQLLRGLKYIHTANVFHRDLKPKNILANADCKLKICDFGLARVAFNDTPTAIFWTDYVATRWYRAPELCGSFFSKYTPAIDTWSIGCIFAELLTGKPLFPGKNVVHQLDLMTDLLGTPSAEAIARIRNEKARRYLSSMRKKKPIPFSQKFPNADPLALRLLERMLAFEPKDRPSAEEALSDPYFKNLAKVEREPSAQPVTKMEFEFERRRITKEDVRELIYREILEYHPNMLKEFLDGAEPTGFMYPSAVDQFKKQF…	D
11	CmMAPK18	AWR92617.1	>CmMAPK18 MQQQDRRKKSPKDIEFFTEYGEANRYKILEIIGKGSYGVVCAAIDTQTGEKVAIKKITNIFEHSSDAIRILREIKLLRLLRHPDIVEIKRIMLPPSRREFKDIYVVFELMESDLHQVIKANDDLTHEHHRFFLYQMLRALKYMHTANVYHRDLKPKNILANANCKLKICDFGLARAAFTDTPTTIFWTDYVATRWYRAPELCGSFYSKYTPAVDIWGIGCIFAEVLTGKPLFPGKSVVHQLELITDLLGTPSPDTISRVRNDKARKYLTDMRRKKPVTFSEKFSNVDPLALGLLQRLLAFDPKDRPTAEQALADPYFKGLSKVEREPSCQPFSKLEFEFERRRVTKEDIRELIFREILEYHPQLLKDYMAGNDRTSFLYPSAIGQFRRQ…	D
Cucumis sativus
Number	Gene	ID	Sequence	Group
1	CsMAPK1	Csa2M361890.1	>CsMAPK1 MGALSISFMDMFTKSTRYFSIDVSVNKMSAQENGTHLESEIKEVEQEVVEEGNNPNPQIIDYITYPNCKFTEGGIKSCARELPHLVAKKFPLPHSQFTRFHAFQLPIRAGVLLILGFFFLSPSGVSLFLLILSWNLLISTFFKVLEANFELDQCSLSVLMLYLTSVWLLLSLVGMATPVEPPNGVRSQGKHYYSMWQTLFEIDTKYVPIKPIGRGAYGIVCSSVNRETNEKVAIKRIHNAFENRIDALRTLRELKLLRHLRHENVICLKDVMMPIHRRSFKDVYLVYELMDTDLHQIIKSSQTLTNDHCQYFLFQLLRGLKYLHSANILHRDLKPGNLLVNANCDLKICDFGLARTSNGKNQFMTEYVVTRWYRAPELLLCCENYGTSID…	C
2	CsMAPK3	Csa1M479630.1	>CsMAPK3 MADVGQNNPADFPALPTHGGQYVQYNIFGNPFEITSKYRPPIMPIGRGAYGIVCSVLNSETNEMVAVKKIANAFDNHMDAKRTLREIKLLRHLDHENVIGIRDVIPPPLRREFNDVYISTELMDTDLHQIIRSNQSLSEEHCQYFLYQILRGLKYIHSANVIHRDLKPSNLLLNANCDLKICDFGLARPTSENECMTEYVVTRWYRAPELLLNSDYTAAIDIWSVGCIFLELMNRRPLFPGRDHVHQMRLLTELLGTPSESDLGFIRNEDSKRYLRQLPPHPRQPLATVFPHVHPLAIDLVDKMLTFDPTKRITVEEALAHPYLERLHDIADEPVCSEPFSFEFEQQYLDEEQMKEMIYREALALNPEFA	A
3	CsMAPK4-1	Csa5M152810.1	>CsMAPK4-1 MATKESSSTTATEGKIKGVLTHGGRYVQYNVYGNLFEVSAKYVPPLRPIGRGAYGLVCAAVNSETHEEVAIKKIGNAFDNIIDAKRTLREIKLLCHMEHENIIAIRDIIRPPKREVFNDVYIVYELMDTDLHQIIRSDQPLTDDHCQYFLYQLLRGLKYVHSAKVLHRDLKPSNLLLNANCDLKIGDFGLARTTSETDFMTEYVVTRWYRAPELLLNCSEYTAAIDVWSVGCILGEIMTREPLFPGKDYVHQLRLITELLGSPDDASLGFLRSDNARRYVKQLPQYRKQQFSARFPNMSPSALDLLEKMLVFDPNKRITVEEALCHPYLQSLHDINDEPVCARPFNFDFEQPSCTEEHIKELIWKESVRFNPDESARRTTLCV	B
4	CsMAPK4-2	Csa6M006730.1	>CsMAPK4-2 MENSSFYQNIRGEPTHGGQYIQYNVYGNLFEVSRKYTPPIRPVGRGAYGIVCAALNSETNEDVAIKKVGKAFDNRIDAKRTLREIKLLRHMDHENIIALRDIIRPPQKENFNDVYLVYELMDTDLNQIIRSNQSLTDDHCRYFLYQLLRGLKYVHSANVLHRDLKPSNLFLNANCDLKIGDFGLARTTSETDFMTEYVVTRWYRAPELLLNCSEYTGAIDIWSVGCILGEIMHRKPLFPGKDYVHQLKLITELIGSPDESSLGFLRSDNPRRYFRHLPHFPKQQFSSKFPTMSPAAIDLLEKMLVFDPTKRITVDEALCHPYLAPLHDINEEPVCPRPFSFDFEQPTYTEENIKELVWRESLRFNPGPAF	B
5	CsMAPK6	Csa6M365750.1	>CsMAPK6 MDDGGASQPDDTVMSEAASVPPPQHDPAAQQQHQHQPPSMGMENIPATLSHGGRFIQYNIFGNIFEVTAKYKPPIMPIGKGAYGIVCSALNSETNEHVAIKKIANAFDNKIDAKRTLREIKLLRHMDHENVVAIRDIIPPPLRETFNDVYIAYELMDTDLHQIIRSNQALSEEHCQYFLYQILRGLKYIHSANVLHRDLKPSNLLLNANCDLKICDFGLARVTSETDFMTEYVVTRWYRAPELLLNSSDYTAAIDVWSVGCIFMELMDRKPLFPGRDHVHQLRLLLELIGTPSEADLGFLNENAKRYIRQLPHYHRQSFTEKFPHVHPAAIDLVEKMLTFDPGQRITVEDALAHPYLTSLHDISDEPVCMTPFSFDFEQHALTEEQMKEL…	A
6	CsMAPK7	Csa4M045070.1	>CsMAPK7 MATFVEPPSGIRSMGKHYYTMWQTLFEVDTKYVPIKPIGRGAYGVVCSSINRETNEKVAIKKIHNVFENRTDAMRTLRELKLLRHIRHENVIALKDVMMPIHRKSFKDVYLVYELMDTDLHQIIKSPQPLSHDHCKYFIYQLLCGLQHLHSANILHRDLKPGNLLVNANCDLKICDFGLARTSMGRDQFMTEYVVTRWYRAPELLLCCDNYGTSIDVWSVGCIFAEILGRQPIFPGTECLNQLNLIITILGSPKEADVEFIDNVKARNYIKSMPFSRGIRLSHLYPQAEPLAIDLLQKMLVFDPTKRITVDEALQHPYMSGLYDPKFNSSVEVPLNLDIDDTLGEPKIREMMLNEMLYYHPEAVSTFS	C
7	CsMAPK9-1	Csa1M024990.1	>CsMAPK9-1 MGSGTLVDGVRRWFQRRTSSSSSSTSNSNSNFSSNSDSSDPNLNYPNLHKFDYVDNGGVSGDQLLSSDLRAQSSIAHKRKPLRKQTQLGEGGILEQLPEEEDDDLDYSALKLIKVPKRINHFRNPPPPLPSALMDSHKKGGLETEFFTEYGEASRYQVQEIIGKGSYGVVGSAVDTHTDEKVAIKKINDVFEHVSDATRILREIKLLRLLRHPDIVEIKHIMLPPSRREFRDIYVVFELMESDLHQVIKANDDLTPEHHQFFLYQLLRGLKYIHTANVFHRDLKPKNILANADCKLKICDFGLARVSFNDAPSAIFWTDYVATRWYRAPELCGSFFSKYTPAIDIWSIGCIFAEMLTGKPLFPGKNVVHQLDLMTDVLGTPSSESIAR…	D
8	CsMAPK9-2	Csa5M002030.1	>CsMAPK9-2 MIEKEFFTEYGEATQYEIEEVVGKGSYGVVASAIDTHSGEKVAIKKINNVFEHVSDATRILREIKLLRFLRHPDIVDIKHIMLPPSRREFKDLYIVFELMECDLHHVLKTNDDLTPQHHQFFLYQLLRALKYIHSAHVFHRDLKPKNILANADCKLKICDFGLARASFSDAPSAIFWTDYVATRWYRAPELCGSFFSKYTPAIDIWSIGCIFAEMLGSKPLFPGKSVVHELDLITDLLGTPSAECIAKIRNEKAKRYLSGMRKKDPIPLSKKFPNADPLALRLLERLLAFDPDDRPSAEEALADPYFHGLANLKDEPSRQPISKLEFEFEKRKLTKDDVRELIYREILEYHPQMLKEYLQGSGSHFLYPSGIDRFKRQFDHLEERSGK…	D
9	CsMAPK9-3	Csa1M042720.2	>CsMAPK9-3 MGDKQSEFFTEYGEASRYQIQEVIGKGSYGIVGSAIDTQTGERVAIKKINDVFEHVSDAIRILREIKLLRMLHHPNIVEIKHIMLPPSQREFKDIYLVFELMKSDLHHVIKTNNDLSPRQHKFFLYQLLSGLKYIHTANVLHRDLKPKNILANADCRLKICDFGLARVSFSDAPSTIFWTDYVATRWYRAPELCGSFFSRYTPAIDIWSIGCIFAEMLTGKPLFPGKNVVHQLDLITDLFGSPEPEAIAKIRNEKARRYLGNMRKKQPVPFSRKFPNVDPMALCLLERLLAFDPKCRLTAAEALADPYFNGMGKPELEPSIQPISKLEFEFERRKLSKDDVRELIYAEILEYHPQMRQGCLRGGDHPTTFMYPSGVDRFKLQFAHLEE…	D
10	CsMAPK13	Csa1M077220.1	>CsMAPK13 MENDSSSAMDIKGTPTYDSKYLLYNVLGSFFEVSAKYSPSIQPVGRGAYGIVCCTTNSETKEEVAIKKIGNAFDNRIDAKRTLREIKLLCHMDHDNIIKIKDIIPPPDKEKFNDVYIVYELMDTDLHQIIRSSQALTDDHCQYFLYQLLRGLKYLHSANVLHRDLKPSNLLLNANCDLKICDFGLARTTSETDFMTEYVVTRWYRAPELLLNTSEYTAAIDIWSVGCILMEILRREPLFPGKDYVQQLGLITELLGSPDDSDLGFLRSDNARKYVKQLPHFPKQPLIEKFPDLPPLAVDLAERMLLFDPSKRITVEEAMNHPYIVSLHEINEEPTCPSPFNFDFEQASLDEEDIKELIWRESIKFNPNHI	B
11	CsMAPK16	Csa6M061230.1	>CsMAPK16 MQPDQRRKSSIDVDFFTEYGEGSRYRIEEVIGKGSYGVVCSAYDTHTGDKVAIKKINDIFEHVSDATRILREIKLLRLLRHPDIVEIKHILLPPSRREFKDIYVVFELMESDLHQVIKANDDLTPEHYQFFLYQLLRGLKYIHTANVFHRDLKPKNILANADCKLKICDFGLARVAFNDTPTAIFWTDYVATRWYRAPELCGSFFSKYTPAIDIWSIGCIFAELLTGKPLFPGKNVVHQLDLMTDFLGTPNAEAIARVRNEKARRYLSSMRKKKPVPFSQKFPHADPLALRLLERMLAFEPKDRPTAEEALADPYFKGLAKVEREPSAQPVTKMEFEFERRRITKEDVRELIYREILEYHPKMLKEFLDGSEPTGFMYPSAVDHFKKQF…	D
12	CsMAPK19	Csa4M082320.2	>CsMAPK19 MPQDHPKKEAKEVNFFTEYGDANRYKILEVVGKGSYGVVCSAIDMQTAEKVAIKRIHDIFDHASDAIRILREVKLLRLLRHPDIVDIKRIMLPPSKKEFRDIYVVFELMESDLHQVIKANDDLTREHHQFFLYQMLRALKFMHTANVYHRDLKPKNILANANCKLKICDFGLARVAFSDTPTTVFWTDYVATRWYRAPELCGSFCSKYTPAIDIWSVGCIFAEVLMGKPLFPGKSVAHQLDLITDLLGTPSMETIAGVRNEKVRKYLTEMKKKSPVPFSQRFPKVDPTAIRLLERLLAFNPKDRPSAVEALADPYFKGLAKVEREPSCQPISRSEFEFERRKLTKDDVRELLYREILEYHPQIRDDYLNGTETTKLHYPSVTGHFKSQF…	D
13	CsMAPK20-1	Csa6M179480.1	>CsMAPK20-1 MQQDQSKKNSTEVEFFSDYGDASRYKIQEVIGKGSYGVVCSAIDTRTGDKVAIKKIHNIFEHISDAVRILREIKLLRLLRHPDIVEIKHIMLPPSRRDFKDIYVVFELMESDLHQVIKANDDLTREHYQFFLYQLLRALKYIHTANVYHRDLKPKNILANANCKLKICDFGLARVAFSDTPTTIFWTDYVATRWYRAPELCGSFFSKYTPAIDIWSIGCIFAEVLMGKPLFPGKNVVHQLDLMTDLLGTPSLDTISRVRNDKARRYLTTMRKKQPVPFSQKFPNADPLALRLLERLLAFDPKDRPTAEEALADPYFKGLAKIEREPSCQPITKMEFEFERRRVTKEDIQELIFREILEYHPQLLKDYMNGTERTNFLYPSAVDQFRK…	D
14	CsMAPK20-2	Csa6M423420.1	>CsMAPK20-2 MQTDHRKKNSAELDFFSEYGDANRFKVREVIGKGSYGVVCSAVDTLTNEKVAIKKIHDIFEHVSDAARILREIKLLRLLRHPDIVEIKHIMLPPSRRGFKDIFVVFELMESDLHQVIKANDDLTKEHYQFFLYQLLRALKFIHTANVYHRDLKPKNILANANCKLKICDFGLARVAFSDTPTTIFWTDYVATRWYRAPELCGSFFSKYTPAIDIWSIGCIFAEVLTGKPLFPGKNIVHQLDLMTDLLGTPSLDTISRVRNEKARRYLTSMRKKQPIPFSQKFPNADPLALQLLQRLLAFDPKDRPTAEEALADPYFKGLAKVEREPSCQPISKVEFEFERRKVTKDDIRELIFLEILEYHPQLLKDYLNGTERSNFLYPSALDQFKK…	D
Daucus carota
Number	Gene	ID	Sequence	Group
1	DcMAPK9-1	DCAR_002420	>DcMAPK9 MYQLLRGLKFIHTANVFHRDLKPKNILANADCKLKICDFGLARAALNDTSTAVFWTDYIATRWYRAPELCGSFLSKLDLITDLLGTPSPEAIAKIRNEKARRYLSCMKRKKPVPFSQKFPNADPVALRLLEKMLAFEPKDRPSAEEALSDPYFKNLANVRREPSAQPVPKLEFEFEIRKITKEDVQELIYREILEYHPNMLKDYLEGSESTSFMYPSAVEHLKSQYAHLEEHSEKGGTVAPPKRQHASLPRQSVLYANESAHSVAKVTNDLAECSIKDVERSHTNTEKTPSIPLTRLPIQVPRYVQGTSVRPGKAVCSVSRYNTSGVSVAESVDKKLSIRSPDVLTRYANSSSSYRRRNLGDKNEMVEDKTEGSNVQPRPAFMSTSKEGG…	D
2	DcMAPK4	DCAR_008627	>DcMAPK4 MEPSSAAAADHGHIKGVPTHGGRYVQYNVYGNLFEVSRKYVPPIRPVGRGAYGIVCAAMNSDTREEVAIKKIGNAFDNRIDAKRTLREIKLLRHMDHENVIAIKDIIRPPQKETFNDVYIVYELMDTDLHQIIRSNQQLTDDHCRYFLYQLLRGLKYVHSANVLHRDLKPSNLLLNANCDLKIGDFGLARTTSETDFMTEYVVTRWYRAPELLLNCSEYTAAIDIWSVGCILGEIMTRQPLFPGKDYVHQLRLITELIGSPDDASLGFLRSDNARRYVRQLPQYPRQQFSARFLNKSPGALDLLEKMLIFDPNRRITVDEALCHPYLAPLHDINEEPVCPQPFSFDFEQPSCTEENIKELIWRESVKFNPDPIY*	A
3	DcMAPK8-1	DCAR_011325	>DcMAPK8-1 MDHKKPKNILANADCKLKICDFGLARVSFNDAPSAIFWTDYVATRWYRAPELCGSFFSKYTPAIDMWSIGCIFAELLNGKPLFPGKNVVHQLDLMTDLLGTPPPESIARIRNEKARRYLSSMRKKQPVPFTQKFPNVDASALRLLERLIAFDPKDRPSAEEALADPYFQGLANVDREPSTRPISKLEFEFERRKLAKDDVRELIYREILEYHPQMLKEYLRGGEQTNFMYPSGVDRFKRQFAHLEDNHGKGDGKTPLLRQHASLPRERVSAPKDENNTENNDQSGDSNTQNKSHQSDHSLLKSASISGSKCIGVQQRTDTAEEAIAEQSEDADGLSQKVAQVVL*	D
4	DcMAPK16-1	DCAR_013316	>DcMAPK16-1 MQQDQRKKSPTEAADFFSEYGDASRYRILELLRALKYIHTANVYHRDLKPKNILANANCKLKICDFGLARVAFNDTPTTIFWTGPCENINAAALTLLFTDYVATRWYRAPELCGSFFSKYTAAIDIWSIGCIFAEVLTGKPLFPGKNVVHQLDLMTDLLGSPSMETISRVRNEKARRYLTSMRKKQPVPFAQKFPNADPLALRLLERLLAFDPKDRPTAAQALADPYFKGLTKADREPSSQQISRMEFEFERRRVTKEDIRELIFREILEYHPSLLKDYLNGTESTNFLYPRHVCFYAVDQFRKQFAHLEESSDKSGPVIPLERKHASLPRSTVVHSNSIPPKEQPVDMALRNMQLTEASCNKQFRYGDGIPVKSSRTSQVPNKMPP…	D
5	DcMAPK8-2	DCAR_014729	>DcMAPK8-2 MGSNKTFVDGVRRLFQRRSTSSSSSVNDNTNDQKNTHLTVSNIGPKIVEKEEEGLKITEDFDFSGLSVIKVPKRVTLVMDPHKKWKFGVDYTNVFHRDLKPKNILANADCKLKICDFGLARVSFNDAPSAIFWTDYVATRWYRAPELCGSFFSKYTPAIDIWSIGCIFAEMLTGRPLFPGKNVVHQLDLMTDLLGTSPPETIARIRNEKARRYLNSMRRKQPVPFSQKFPKADPLALRLLERLLSFDPKDRPSAAEALADPYFQGLANVEREPSTQPISKLEFEFDRKKLAKDDVRELIYREILEYHPQMLQEYLRGGEQTSFMYPSGVDRFKRQFAHLEEHPGKGGKNTPLQRQHASLPRERVPAPKDEATTHESNDFEKRTADSVA…	D
6	DcMAPK3-1	DCAR_015566	>DcMAPK3-1 MANGGDGQYTDFPATPTHGGQFIQYNIFGNLFEVTAKYRPPITPIGRGAYGIVCSILNTETNEMVAVKKIANAFDNYMDAKRTLREIKLLRHLDHENVIAITDVIPPPVRREFTDVYVGMELMDTDLHQIIRSNQGLSEEHCQYFLYQLLRGLKYIHSANIIHRDLKPSNLLLNANCDLKICDFGLARHNTDDEFMTEYVVTRWYRAPELLLNSSDYSAAIDVWSVGCIYMELMNRKPLFAGKDHVHQMRLLTELLGTPTEADLGFVRNEDAKRYIMQLPRHPRQSLRQLYPQVHPLAIDLIDKMLTFDPSKRITVEEALAHPYLARLHDIADEPVCTKPFSFEFETAHLGEEQIKDMIYQEALAFNPHCA*	A
7	DcMAPK7	DCAR_017309	>DcMAPK7 MARRVEAPYSNVIGRKHYYTISHTVFEIDTKYVPIKSIGRGAYGVVCSSVNKETNEKVAIKKINNVFGNRIDALRTLRELKLLRHIRHENVIALKDVMMPVYKTSFQDVYLVYELMDTDLHHIIKSPQPLSTDHCKYFLYQLLCGLKYLHSANVLHRDLKPGNLLVNANCELKICDFGLARKGRDNGQFMTEYVVTRWYRAPELLLCCDNYGTSIDVWSVGCIFAEILGRKPLFPGTEALNQLKLIISILGSQVDADLEFIDNPKARRFIRSLPYTRGIRFPSLYPQADPLALDLLQRMLVFDPSKRITVTEALRHPFMSSLYDSSRNPPAQIPMDLDINENMGEQMIREMMLKEMLHYHPEAVYTPSLAMHL*	B
8	DcMAPK1	DCAR_017519	>DcMAPK1 MATPVEPPNGIRVQGKHYFMMWQALFEIDTKYVPVKPIGRGAYGIVCSSINRESNEKVAIKKIHNAFDNRVDALRTLREIKLLRHLRHENVIALKDVMMPTQRRTFKDVYLVYELMDTDLHQIIKSSQALSNDHCQYFLYQLLRGLKYLHSANILHRDLKPGNLLINANCDLKICDFGLARTSSGKGQFMTEYVVTRWYRAPELLLCCDNYGTSIDVWSVGCIFAELLGRKPLFPGTECLNQLKLIINILGSQSENDIEFIDNRKARNFIKSLPYSLGTPFPDLYPHAHPLAIDLLQKMLVFDPAKRISVTDALQHPYMSSLYDPNCNPPAQVPIDLDIDEDLREDMIREMMWFEMLHYHPEAVASSMGNRLDDIILPQSHPCELQIMKE…	B
9	DcMAPK3-2	DCAR_018842	>DcMAPK3-2 MANTGNGQFPDYPAVATHGGNFIRYDLHGNFFEVTSKYRPPLVPIGRGAYGIVCSIMDTATNEMVAIKKIKHAFDNFLDAKRTLREIKLLRHLDHENIIALTDVIPPPSRTEFNDVYMATELMDTDLHQIIRSNQSLSEEHCQYFLYQLLRGLKYIHSANIIHRDLKPSNLLVNANCDLKICDFGLARPNINDEFMTEYVVTRWYRAPELLLNSSDYTAAIDVWSVGCIYMELMNRQPLFAGRDHVHQMRLLTELLGTPTEADLGFVRNEDARRYLLQLPWRPRLSLSRLYPQVHPLAIDLVDKMLTFDPFKRITVEEALAHPYLARLHDIDDEPICSKPFSFEFETAHLGEEQIKDMIYQEALSFNPGMP*	A
10	DcMAPK13	DCAR_018855	>DcMAPK13 MEKENICSETTEVGKRNPTDKDKYVKYNLLGNRFQVSSTYVPPVRLLGTGAYGIVCCATNSETKEEVAIKKIANAFDNRIDAKRTLREIKLLCHMDHENVIKIKDIIPPPEKENFVDVYIVYELMDTDLHQYFMYQLLRGLKYIHSANVLHRDLKPSNLLLNSNCDLKICDFGLARTTSETDFMTEYVVTRWYRAPELLLNCSEYTAAIDIWSVGCILMEIIKREPLFPGKDYVEQLLLITELLGSPEDSDLGFLRSNNARKYIKQLPHVPKKSFAEKFPDVSPVAIDLAEQMLVFDPSKRITVEEALNHPFLSSLHEINEEPTCESPFVFDFEQANLSEEDVKELIRLECQKFNPDKMQE*	A
11	DcMAPK19	DCAR_021045	>DcMAPK19 MLRALKFMHTANVYHRDLKPKNILANANCKLKICDFGLARVAFNDTPTTVFWTDYIATRWYRAPELCGSFLSKYTPAIDIWSIGCIFAEILTGKPLFPGKSVVHQLDLITDLLGSPSTDTISGVRNEKARKYLIDMRKKQPVVFAEKFANSDPLAIRLLQRLLAFDPKDRPTAEQALADPYFNGLAKVEREPSSQPISNDEFAFESRKMKKEDIRAIIYREILEYHPQLLKDYMAQKESTNVLYPSAVGQFKKQFAYLADNGGKSGPVTDRKHASVPRSAVNSRSIPPKPQQTLVPSDNRRIAEVSCNSTKGTNSIPGNLPKASRPPPRIPTGRGSGPVLPYESSSRNVMGTYVHNSVPQSLSPNYTFRTNTRDVEKLTKEDKVDSSLV…	D
12	DcMAPK16-2	DCAR_021310	>DcMAPK16-2 MQQDQKNKLTNFAAANVYHRDLKPKNILANANCKLKICDFGLARVAFNDTPTTIFWTDYVATRWYRAPELCGSFFSKYTPAIDIWSIGCIFAEVLTGKPXXXXXXTLSWKECCSPAGFNDRHAGDTGNGHYFRTCFLIKVLLLTSQVRNEKARRYLSTMRKKQPVPLSHKFPNADPLALRLLQRLLAFDPKDRPTAEEALADPYFKRLAKADREPSCQPISKMEFEFERRRVTKEDIRELIFREILEYHPQLLQDYVNGTERTNYLYPSAVDQFKKQFAHLEEGSGKTGPVIPLERKHASLPRSTILHSNIMPPKEQQSNAYITKDRQLKEYSCNNHSKFGDDIPGSLSKTLQAAAPQRIPQAKPGRVVGTLPPYENGNLINEAYDP…	D
13	DcMAPK2	DCAR_022458	>DcMAPK2 MATPVEPPNGVRTLGKHYYSMWQTLFEIDTKYVPVKPIGRGAYGIVCSSINRETNEKVAIKKIHNAFDNRIDALRTLRELKLLRHLRHDNVIGLKDVMMPVQRRSFKDVYLVYELMDTDLHQIVKSSQALTNDHCQYFLFQLLRGLKYLHSANILHRDLKPGNLLINANCDLKICDFGLARTSSGKDQFMTEYVVTRWYRAPELLLCCDNYGTSIDVWSVGCIFAELLGRKPIFPGTECLNQLKLIINILGSQREEDIQFIDNPKARKFIKSLPYSLGTPFSRLYPNAHPMAIDLLQKMLVFDPSKRISVTEALQHPYMSPLYDPNSDPPAQVPINLDIDEDLGEDMIREMMWFEMLQYHPQTAEAISGVTS*	B
14	DcMAPK8-3	DCAR_023595	>DcMAPK8-3 MHTGHVFHRDLKPKNILANADCKLKICDFGLARASFDDAPSAIFWTDYVATRWYRAPELCGSFFSKYTPAVDIWSIGCIFAEMLTGKPLFPGKNVVHQLDLVTDLLGTPPPETIARKFPNADPLALRLLERLLAFDHQNRPSAEEALADPYFHGLANLDNEPSRQPISKLEFEFERMKLIKDDVRELIYREQADIGVSSTNVAGVPLWCRADKLHVSKVYPKCLIVHSPLPIRLNFVGTMTTFHCSGVDRFKQQFAHLEEPHVKGEKTTPVQRRYASLPRERICPHKDEDTDHNNDTEMRTTAAVARTTLLSPPRSQRIMDSETTNLEATEMQNGVCQPHCKRHGLLRSSSISASKCIEVAEKGCKDQQNEDQINGLSQKLATFYA*	D
15	DcMAPK6-1	DCAR_023948	>DcMAPK6-1 MDGGSAQPSEPADNIPANPSHGGRFIQYNIFGNLFEVTSKYKPPVLPIGKGAYGIVCSALNLETNENVAIKKIANAFDNKVDAKRTLREIKLLRHMDHENVVAIRDIIPPPQRGSFNDVYIAYELMDTDLHQIIRSNQSLSEEHCQYFLYQILRGLKYIHSANVLHRDLKPSNLLLNANCDLKICDFGLARVTSETDFMTEYVVTRWYRAPELLLNSSDYTAAIDVWSVGCIFMELMDRKPLFPGRDHVHQLRLLMELIGTPSESELEFLNENAKRYIRQLPLYRRQSLTEKFPHVHPSAIDLIEKMLTFDPRRRLTVEDALAHPYLTSLHDVSDEPVCATPFSFDFEQHALTEEQMRELIYREALAFNPEYQQM*	A
16	DcMAPK6-2	DCAR_027515	>DcMAPK6-2 MDGSIQPSDTVMSDAAPPPQPAGIENIPATLSHGGRFIQYNIFGNIFEVTAKYKPPIMPIGKGAYGIVCSALNLETNEHVAIKKIANAFDNKVDAKRTLREIKLLRHMDHENVVAIRDIIPPPQRSAFNDVYIAYELMDTDLHQIIRSNQALSEEHCQYFLYQILRGLKYIHSANVLHRDLKPSNLLLNANCDLKICDFGLARVTSETDFMTEYVVTRWYRAPELLLNSSDYTAAIDVWSVGCIFMELMDRKPLFPGRDHVHQLRLLMELIGTPSEAELEFLNENAKRYIRQLPLYRRQSLTEKFPNVHPSAIDLVEKMLTFDPRRRLTVEDALAHPYLTSLHDISDEPVCVAPFSFDFEQHALTEEQMRELIYREALAFNPEHQQM*	A
17	DcMAPK9-2	DCAR_030590	>DcMAPK9-2 MIFITFAANVFHRDLKPKNILANADCKLKICDFGLARVAFNDTPTAIFWTDYVATRWYRAPELCGSFFSKLDIMTDFLGTPSPEAIARIRNEKARRYLSSMRRKRPVPFSQKFPNADPLALRLLERMLAFEPKDRPSAEEALSDPYFKNLAKVEREPAAQPVTKMEFEFERRRITKEDVRELIYREILEYHPKMLKEFLEGSEPTGFMYPSAVDQFKKQFAYLEEHYGKGGTVAPPERQHASLPRQRMLYSNDTAHGVAEVTNDLTKCCIKDGERSHTDKTSGIPVTRPPIQVPQNIQGAAARPGKVVGSVLRYNNCGAAAAATESLEHRRSVRSPAVPAQYAVPSSSYPRRNPGCKNEKVEDTIEGSNGLQPKPAFTATRKVAAAQG…	D
Eucommia ulmoides
Number	Gene	ID	Sequence	Group
1	EuMAPK2-1	EUC23670-RA	>EuMAPK2-1 MATPVEPPNGVKSPGKHYFSMWQTLFEIDTKYVPIKPIGRGAYGIVCSSVNRETNEKAAIKKINNAFENRIDALRTLRELKLLRHLRHENVIALKDVMMPIHRRSFKDVYLVYELMDTDLHQIIKSSQALTNDHCQYFLFQLLRGLKYLHSANILHRDLKPGNLLINANCDLKICDFGLARTSNGKGQFMTEYVVTRWYRAPELLLCCDNYGTSIDVWSVGCIFAELLGRKPIFPGTECLNQLKLIINILGSQREEDLEFIDNPKARKYIKSLPYSLGTPFSRLYPHAHPQAIDILQKMLVFDPSKRISVTEALQHPYMSPLYDPSSNPPAQVPIDLDIDEDLSEEMIREMMWQEILHYHPEVAASQS	C
2	EuMAPK2-2	EUC18639-RA	>EuMAPK2-2 MECRDMATPVEPPNGVKSPGKHYFSMWQTLFEIDTKYVPIKPIGRGAYGIVCSSVNRETNEKAAIKKINNAFENRIDALRTLRELKLLRHLRHENVIALKDVMMPIHRRSFKDVYLVYELMDTDLHQIIKSSQALTNDHCQYFLFQLLRGLKYLHSANILHRDLKPGNLLINANCDLKICDFGLARTSNGKGQFMTEYVVTRWYRAPELLLCCDNYGTSIDVWSVGCIFAELLGRKPIFPGTECLNQLKLIINILGSQREEDLEFIDNPKARKYIKSLPYSLGTPFSRLYPHAHPQAIDILQKMLVFDPSKRISVTEALQHPYMSPLYDPSSNPPAQVPIDLDIDEDLSEEMIREMMWQEILHYHPEVAASQS	C
3	EuMAPK3	EUC01391-RA	>EuMAPK3 MADVNAAAGQYPEFPAVPAHGGQYVQYNIFGNLFEITNKYRPPIMPIGRGAYGIVCSVLNSETNEMVAIKKIANAFDNYMDAKRTLREIKLLRHLDHENVIALRDVIPPPLRREFSDVYIATELMDTDLHQIIRSNQGLSEEHCQYFLYQLLRGLKYIHSANVIHRDLKPSNLLLNANCDLKICDFGLARPNTENEGMTEYVVTRWYRAPELLLNSSDYTAAIDVWSVGCIFMELMNRKPLFPGKDHVHQMRLLTELLGTPTDADIWFMQNEEARRYIRQLPRHPRQELARVFPHVHPLAMDLVDKMLTFDPTRRITVEEALAHPYLARLHDIADEPVCSKPFSFEFEKQGLEEEQIKDMIYQESIALNPEYA	A
4	EuMAPK4-1	EUC00181-RA	>EuMAPK4-1 MSVESSSASADHGHIKGVPTHGGRYVQYNVYGNLFEVSRKYVPPIRPVGRGAYGIVCAAMNSETREEVAIKKIGNAFDNRIDAKRTLREIKLLRHMDHENVIAIKDIIRPPQKENFNDVYIVYELMDTDLHQIIRSNQQLADDHCRYFLYQILRGLKYVHSANVLHRDLKPSNLLLNANCDLKIGDFGLARTTSETDFMTEYVVTRWYRAPELLLNCSEYTAAIDIWSVGCILGEIMTRQPLFPGKDYVHQLRLITELIGSPDDASLGFLRSNNARRYVRQLPQYPRQRLVTRFPNSSPSVVDLLERMLVFDPTKRITVDEALCHPYLAPLHDINEEPVCPRPFSFDFEHPSCTEENIKELIWKESVKFNPDPSH	B
5	EuMAPK4-2	EUC12684-RA	>EuMAPK4-2 MLQLLRPNSLNSTLSGESADDFSAYYSRSSSTPSGARHYTTRTPLYSELIDRSLAMPMESTSASASGSRNDGGIKGVLTHGGRYVRYNLYGSLFEVSSKYVPPLRPIGRGAYGLVCAAVNSDTREEVAIKKIGNAFDNRIDAKRTLREIKLLRHMDHENIIAIKDVIRPPKKDIFNDVYIVYELMDTDLHQIIRSDQPLTDDHCQYFLYQLLRGLKYVHSANVLHRDLKPSNLLLNSNCDLKIGDFGLARTTSETDFMTEYVVTRWYRAPELLLNCSEYTAAIDIWSVGCILGEIMTREPLFPGKDYVHQLRLITELLGSPDDSSLRFLRSTNAQRYVKQLPHYPKQQFSLRFPNMSQLAVDLLEKMLVFDPNKRITVDEALCHPYLS…	B
6	EuMAPK4-3	EUC05265-RA	>EuMAPK4-3 MEKEESGTAIQIKGVPSHGGKYIQYNVLGNLFEVSSKYAPPIQPVGRGAYGIVCCATNSETKEEVAIKKIGNAFDNRIDAKRTLREIKLLCHMDHDNIIKIKDIIRPPDRENFNDVYIVYELMDTDLHQIIRSSQALTEDHCQYFLYQLLRGLKYVHSANVLHRDLKPSNLLLNANCDLKICDFGLARTTSETDFMTEYVVTRWYRAPELLLNCSEYTAAIDIWSVGCILMEILKREPLFPGKDYVQQLGLITELLGSPEDADLGFLRSDNALRYVKQLPHFPKQPFSKKFPEVSPEAIDLAEKMLVFDPSKRITIEEALNHPFLSSLHEINEEPVCPSPFFFNFEQSSLSEDDIKELIWRESINFNPDKMLE	B
7	EuMAPK6	EUC17437-RA	>EuMAPK6 MDGSAQPSDTVMSEAAAAPPQSDYPHPHTHPAAGMENIPATLSHGGRFIQYNIFGNIFEVTAKYKPPIMPIGKGAYGIVCSALNSETNEHVALKKIANAFDNKIDAKRTLREIKLLRHMDHENVVAIRDIIPPPQRDSFNDVYIAYELMDTDLHQIIRSNQGLSEEHCQYFLYQILRGLKYIHSANVLHRDLKPSNLLLNANCDLKICDFGLARVTSETDFMTEYVVTRWYRAPELLLNSSDYTTAIDVWSVGCIFMELMDRKPLFPGRDHVHQLRLLMELIGTPSEAELGFLNENAKRYIRQLPLYRRQSFNEKFPHVHPAAIDLIERMLTFDPRQRITVEDALAHPYLTSLHDISDEPVCTTPFSFDFEQHALTEEQMRELIYREALA…	A
8	EuMAPK9-1	EUC13785-RA	>EuMAPK9-1 MGSGSTFVDGVRRWFQRRSSSSSTVIANNENVRVAATTNDSESQSSSTLEHVKDQLNIVRDFDISALKLVKVPKRIGFPMDPHKKNTLETEFFTEYGEASRYQIQEVVGKGSYGVVGSAIDTHTGERVAIKKIHDVFEHVSDATRILREIKLLRLLRHPDIVEIKHIMLPPSRREFKDIYVVFELMESDLHQVIKANDDLTPEHYQFFLYQLLRGLKFIHTANVFHRDLKPKNILANADCKLKICDFGLARVSFNDAPSAIFWTDYVATRWYRAPELCGSFFSKYTPAIDIWSIGCIFAEMLTGKPLFPGKNVVHQLDLMTDLLGTPSPESTARIRNEKARRYLSSMRKKHPVPFTQKFPSSDPLALRLLERLLAFDPKDRPSAEEAL…	D
9	EuMAPK9-2	EUC07900-RA	>EuMAPK9-2 MQHDQRKKASVDVDFFTEYGEGSRYKIEEVIGKGSYGVVCSAYDTHLGEKVAIKKINDIFEHVSDATRILREIKLLRLLRHPDIVEIKHILLPPSRREFKDIYVVFELMESDLHQVIKANDDLTPEHYQFFLYQLLRGLKYIHTANVFHRDLKPKNILANADCKLKICDFGLARVAFNDTPTAIFWTDYVATRWYRAPELCGSFFSKYTPAIDIWSIGCIFAELLTGKPLFPGKNVVHQLDIMTDLLGTPSAEAIARIRNEKARRYISSMRKKRPVPFSHKFPNADPLALRLLERMLAFDPKDRPTAEEALADPYFRNLAKVEREPSAQPVTKMEFEFERRRITKEDVRELIYRETLEYHPKMLKEFLDGAEPTGFMYPSAVDKFKKQ…	D
10	EuMAPK9-3	EUC01764-RA	>EuMAPK9-3 MQSDHRKKNSAEMDFFSEYGDASRYKIQEVIGKGSYGVVCSALDTHTGEKVAIKKIHDIFEHISDAARILREIKLLRLLRHPDIVEIKHIMLPPSRRDFKDIYVVFELMESDLHQVIKANDDLTREHYQFFLYQLLRALKYIHTANVYHRDLKPKNILANANCKLKICDFGLARVAFNDTPTTIFWTDYVATRWYRAPELCGSFFSKYTPAIDIWSIGCIFAEVLTGKPLFPGKNVVHQLDLMTDLLGTPSMDTISRVRNEKARRYLTSMRKKQPVPFAQKFPNADPLALRLLAKLLAFDPKDRPTAEEALADPYFKGLAKVEREPSCQPITKMEFEFERRRVTKEDIRELIFREILEYHPQLLKDYVNGTERANFLYPSAVDQFRKQ…	D
11	EuMAPK11	EUC21330-RA	>EuMAPK11 MAVESSSASAEHGHMRGVPTHGGRYMQYNVYGNLFELSRKYIPPIRPIGRGAYGMVCTAVNSETREEVAIKKIGNAFDNIIDAKRTLREIKILCHMDHENIVAIKDIIRPPQKENFNDVYIISELMDTDLHQIIRSNQPLTDDHCRYFLYQLLRGLKYVHSAKVLHRDLKPSNLFLNANCDLKIGDFGLARTTSETDFMTEYVVTRWYRAPELLLNCSEYTAAIDIWSVGCILGELFTRRTLFPGKDYVQQLTLITELIGSPDDASLGFLRSENARKYVRLLPQYPRQQFSSRFPNASPGAVDLLEKMLLFDPTQRITGRQTHLLQIFYAVFLLVFLFSDFCF	B
12	EuMAPK15	EUC25435-RA	>EuMAPK15 MQQDQRKKSSKEIEFFTEYGDANRYKILEVIGKGSYGVVCAAIDTHTGEKVAIKKITDIFEHISDAIRILREVKLLRLLRHPDIVEIKRIMLPPSRREFKDIYVVFELMESDLHQVIKANDDLTHEHHRFFLYQMLRALKYMHTANVYHRDLKPKNILANANCKLKICDFGLARVAFSDTPTTIFWTDYVATRWYRAPELCGSFFSKYTPAIDIWGIGCIFAEVLTGRPLFPGKSVVHQLDLITDLLGTPAADTISGVRNEKARKYLTNMRKKYSVPFSEKFPNADPLALPLLRRLLAFDPKDRPTAEEALADPYFKGLAKVEREPSSQPISKLEFEFERRKVTKEDIRELIFQEILEYHPQLLKDYMAGNEGTHFLYPSAIGQFRRQF…	D
13	EuMAPK16	EUC24948-RA	>EuMAPK16 SPQSNEEFCLFISTDKNMLDKDFFTEYGEACQYEILEVVGKGSYGVVAAAVDTHTGEKVAIKKMKDIFEHVSDATRILREIKLLRLLRHPDIVEIKHIMLPPSPREFKDIYVVFELMESDLHQVIKANDDLTPEHHQFFLYQLLRGLKYMHTAHVFHRDLKPKNILANADCKLKICDFGLARVSFNESPSAIFWTDYVATRWYRAPELCGSFCSKYTPAIDIWSIGCIFAEMLTGKPLFPGKNVVHQLDLITDLLGSPAAESVARIRNEKARKYLSSMKKKAPVPLSQKFPNVDPLALRLLERLLSFDPKFRISAAEALADPYFRSVSNVEQEPSRQPISKFEFEFERRKLTEDDVRELIYGEILEYHPQMLQEYLRGVDKTSFMYPSG…	D
Fagopyrum tataricum
Number	Gene	ID	Sequence	Group
1	FtMAPK1	FtPinG0006545900	>FtMAPK1 MATPVEPPNGTGYQGKHYFSMWRTLFEIDTKYTPIKPIGRGAYGVVCSSVNKETNEKVAIKRINNAFENRIDALRTLRELKLLRHLRHENVIGLKDVMMPTHKKSFKDVYLVYELMETDLHQIIKSSQALTNDHYQYFLFQVYFFFLNPAILLLRGLKYLHSANILHRDLKPSNLLINANCDLKICDFGLARTSNGQGQGLFMTEYVVTRWYRAPELLLCCDKYGTSIDVWSVGCIFAELLGRKPLFAGTECFHQLKLIINVLGSQKDADLEFIDNPKARKYIKTIPYSLGIPLSRLYPSANPLAIDLLGKMLVFDPTKRISVTEALEHPYMSSLYDPQADPPVQFPIDLDIDEAIDDEQLIRERMWKEILHYHPEAATANMEAC	C
2	FtMAPK2	FtPinG0004152000	>FtMAPK2 MTSEKRSAHGGLGGSSGGAGDHGSNNNNNPRGVLTYGGRYVQYNLYGNVFEVSRKYVPPIRPVGRGASGIVCAAVNSETGEEVAIKKVGNAFDNRIDAKRTLREIKLMRHLNHENVIAIKDVIRPPQLENFNDVYIVYELMDTDLHQIIQSHQPLTDDHCRYFLYQLLRGLKYVHSANVLHRDLKPSNLLLNADCDLKIGDFGLARTTSETDFMTEYVVTRWYRAPELLLNCSEYTAAIDIWSVGCILGEIMTRKPLFPGRDYLNQLKLITELIGSPDDSSLGFLRSDNAKRYMKQFPQYPKQPLSLRFPTASPLAIDLLERMLIFDPNRRITVNEALCHPYLAPLHDINEEPICSQQFSVEFEQHYLSEEVIKDLIWRESVKFNPDP	B
3	FtMAPK3	FtPinG0005197700	>FtMAPK3 MDGAPQFSDTDMAEAAVPPSDPSQQQPAASDPSQHHPPQQQPQQINIPATLSHGGRFIQYNIFGNIFEVTAKYKPPIMPIGKGAYGIVCSSLNSETNEHVAIKKIANAFDNKVDAKRTLREIKLLRHMDHENVVAIRDIIPPPLRESFNDVYIAYELMDTDLHQIIRSNQGLSEEHCQYFLYQILRGLKYIHSANVLHRDLKPSNLLLNANCDLKICDFGLARVTSETDFMTEYVVTRWYRAPELLLNSSDYTTAIDVWSVGCIFMELMDRKPLFPGRDHVHQLRLLMELIGTPSEAELGFLNENAKRYIRQLPQYPKQSIPEKFQHVHPLALDLVEKMLTFDPRQRITVEDALAHPYLNSLHDISDEPVCLTPFSFDFEQHALSEEQMR…	A
4	FtMAPK4	FtPinG0000626000	>FtMAPK4 MENEGKKIEVKGIPTHGGTYLLYNILGNVFQVSSKYVPPIQPVGRGAYGIVCCARNSETNEEVAIKKIADAFNNRIDAKRTLREIKLLCHMDHDNVIKIKDIIKPPEKDHFNDVYIVYELMDTDLHQIIRSNQELTDDHCQYFLYQILRGLKYIHSANVLHRDLKPSNLLLNANCDLKICDFGLARTTSETDFMTEYVVTRWYRAPELLLNCSEYTTAIDIWSMGCIMMEILKREPLFPGKDYLQQLGLINELLGSPEDSDLGFLRSDNAKRYVKQLPHVPKESFLQKFPNISPVALDLAEKMLVFDPRRRITVEEALNHPYLSGLHEINEEPTCPSPFFFDFEQASLDENDIKELIWKEALKFNPDKKMEE	B
5	FtMAPK5	FtPinG0004095200	>FtMAPK5 MTPDTTSGGAEGDHSGSSSSSSTTNIKGVLTHGGRYVQYNIYGNIFEVSRKYVPPIRPVARGASGIVCAAVNSETREQVAIKMVGNAFDNLIDAKRTLREIKLMRHLDHQNVIALKDIIRPPQKENFNDVYIVYELMDTDLHQIIRSNQTLTDDHSRFFLYQLLRGLKYVHSANVLHRDLKPSNLLLNGNCDLKIGDWGLARTTSETDFMTEYVVTRWYRAPELLLNCSEYTAAIDIWSVGCIFGEILTREPLFPGRDYVHQLKLITELIGSPEDSSLGFLRSNNARRYMRQFPQFPKQQFSLRFPKASPLAVDLMERMLVFDPNRRITATEALSHPYLAPLHDINKEPVCPQPFSVDFEQPSFTEEHIKELIWKESCLTLDNVTLKYSA…	B
6	FtMAPK6	FtPinG0001815800	>FtMAPK6 MENEAKRMELRGIPSHGGRYLLYNILGNSFQVSSKYVPPIQPVGRGAYGIVCCARNAETNEEVAIKKISDAFNNTIDAKRTLREIKLLCHMDHDNVVKIKDVIKPPEHEPFNDVYIVYELMDTDLHQIIRSNQALTDDHCQYFLYQILRGLKYIHSANVLHRDLKPSNLLLNANCDVKICDFGLARTTSETDFMTEYVVTRWYRAPELLLNCSEYTAAIDIWSVGCIMMEIIKREPLFPGKDYVQQLGLINELLGSPEDSDLGFLRSDNAKRYVKQLPRVPKESFTRKFPNVSPVALDLAEKMLVFDPSKRITVEEALNHPYLSGLHEINEEPTCSSPFTFDFERVSLTEEDMKELILKEASRFNPDKMDE	B
7	FtMAPK7	FtPinG0006454600	>FtMAPK7 MADVVMQNPAPGSSQYPEFPTVSTYGGQFTQYNIFGNMFEVSAKYRPPIMPIGRGAYGIVCSVLNTETNEMVAMKKIANAFDNHMDAKRTLREIKLLRHFDHENIIALRDVVPPPLRREFTDVYIATELMDTDLHQIIRSNQTLSEEHCQYFLYQLLRGLKYIHSANVIHRDLKPSNLLINSNCDLKICDFGLARPTFENEHMTEYVVTRWYRAPELLLNSSDYTSAIDVWSVGCIFMELMNRKPLFPGRDHVHQMRLLTELLGTPLESDLVFLRNDDARRYIRQMPPQPRQQLARVFPQISPVAIDLIERMLTFDPTRRITVEESLAHPYLARLHDKDDEPICPETFSFEFERHALGEEDMKEMIYRESLSLNPEFTLSR	A
8	FtMAPK8	FtPinG0008104600	>FtMAPK8 MVEKGFFTEYGEATRYQIQEVIGKGSYGVVASALDTHTGEMVAIKKINDVFEHISDATRILREIKLLRLLHHPDVVQIRHIMLPPSRREFKDIYVVFELMESDLHQVIKANNDLTAEHHKYFLYQLLRGLKYIHAANVFHRDLKPKNILANANCKVKICDFGLARVSFDDSPSVIFWTDYVATRWYRAPELCGSFFSNYTPAIDIWSIGCIFAEMLTRKPLFPGKNVVHQLDIMTDFLGTPSTECISRIRNEKARRYLNNMRKKSAVPFSQKFPNVDPQALSLLERLIAFDPRDRPSAEQALADPYFHGLSQADKEPSTQPISKLEFAFERKKLRKDDVSELIYREILEYHPQMLKEFLNGGGETNFLYPSGVDRFKQQFAHLEEHKGKA…	D
9	FtMAPK9	FtPinG0005315200	>FtMAPK9 MQPDQRRKPSVDVDFFTEYGEGSRYKIEEVIGKGSYGVVCSTYDTHLGEKVAIKKINDIFEHVSDATRILREIKLLRLLRHPDIVEIKHILLPPSRREFKDIYVVFELMESDLHQVIKANDDLTPEHYQFFLYQLLRGLKYIHTANVFHRDLKPKNILANADCKLKICDFGLARVAFNDTPTAIFWTDYVATRWYRAPELCGSFFSKYTPAIDIWSIGCIFAELLTGKPLFPGKNVVHQLDLMTDLLGTPSAEAIARIRNEKARRYLSSMRKKKTIPFTHKFPNADPLALRLLERMLAFEPKDRPTAEEALADPYFKGLAKVEREPSAQPVTKMEFEFERRRVTKEDVRELIYREILEYHPKMLKEFIEGAEPTSFMYPSAVDHFKKQFA…	D
10	FtMAPK10	FtPinG0009258900	>FtMAPK10 MQPDQRKKSMKETEFFTDYGDANRYKILEVIGKGSYGVVGAAIDTHTGEKVAIKKINDIFEHISDAIRILREVKLLRLLRHPDIVEIKRIMLPPSKRDFRDIYVVFELMESDLHQVIKANDDLTREHHQFFLYQMLRAMKYMHTANVYHRDLKPKNILANANCKLKICDFGLARVAFNDTPTTVFWTDYVATRWYRAPELCGSFFSKYTPAIDIWSIGCIFAEVLTGKPLFPGKSVVHQLDLITDLLGTPSAETISGVRNDKARKYLMDMRKKIPIPFSQKFPNADPLSLRLLERMLAFDPKDRPTAEEALADPYFKGLSKVEREPACQQISKLEFEFERRRVTKEDIRELIYREILEYHPQLLKDYMNGNEGANFIYPSAIGHFKKQF…	D
11	FtMAPK11	FtPinG0005630300	>FtMAPK11 MQPDQRRKNLNETDFFTDYGDANRYKILEVVGKGSYGVVGAAIDTHTKEKVAIKKINDIFEHTSDAIRILREVKLLRLLRHTDIVEIKRIMLPPSKRDFKDIYVVFELMESDLHQVIKANDDLTREHHQFFLYQMLRALKYIHTANVYHRDLKPKNILANANCKLKICDFGLARVAFSDTPSTVFWTDYVATRWYRAPELCGSFFTKYTPAIDIWSIGCIFAEVLTGKPLFPGKSVVHQLDLITDLLGTPSPEIIGVVRNDKARKYLMDMRKKNPVPFSHKFPNVDPLALRLLERMLAFDPRHRPTAEEALSDPYFRGLAKVEREPACQPISKLEFEFERHCMTKEDIRELIYREILEYHPQLLKDYINGNEGVNFVYPSAIGQFKRQF…	D
12	FtMAPK12	FtPinG0005324100	>FtMAPK12 MVEKDFFTEYGEASRYQIREVIGKGSYGVVASATDTQTGEMVAIKKINDVFEHISDATRILREVKLLRLLHHPNIVQIRHIMLPPSRREFKDIYVIFELLQSDLHQVIKANNDLTPEHHQYFLYQLLRGLKYIHAANVYHRDLKPKNILANADCKVKICDFGLARVSFDDAPSTIFWTDYVATRWYRAPELCGSFFSKYTPAIDIWSIGCIFAEILTGKPLFPGKNVVHQLDLMTDLLGTPAPECISRIRNDKARRYLNNMRKKIAVPFTQKFPNIDPRALNLLQRLLAFDPRERPTAEEALSDQYFYGFSQGETEASPQPISKLEFAFEKKKLRKDDVRELIYREILEYHPKMLEEYLHGSSQTNFLYPSGVDRFKQQFAHLEDPTRK…	D
13	FtMAPK13	FtPinG0003584300	>FtMAPK13 MHPDQRKRSLKEPEFFTDYGDASRYKILEVVGKGSYGVVGAAIDTQTGEKVAIKKIHNIFEHISDAIRILREVKLLRLLRHPDIVEIKGIMLPPSKRDFKDIYVVFELMESDLHQVIKANDDLTHEHHKFFLYQMLRALKFMHTANVYHRDLKPKNILANANCKLKICDFGLARVAFNDTPTTVFWTDYVATRWYRAPELCGSFSSKYTPAIDIWSIGCIFAEVLLGKPLFPGKSIVHQLDLITDMLGTPSIDTVAGVRNDKARKYLLDMRKKNSMSFSQKFPTVDPLALPLLKKLLAFDPKDRPTAEEALSDPYFKGLSKVEREPACQPISKLEFEFERRRVTKEDVRELIYREILEYHPQLLKDYINGSEGANFIYPSAIDQFKKQF…	D
14	FtMAPK14	FtPinG0009311600	>FtMAPK14 MVGGGAIVDGFLRWFHRPSCVAASDLSPTDLPGGDSASTSSIAATSSSLTVQEDLEFSLLKPVRVPKRHCNRNHVFDPQTKDMGESDFFTEYGEATRYEIQEVVGKGSYGVVASAIDSHTGEMVAIKKINDVFEHISDATRILREIKLLRLLHHPDIVQIKHIMLPPSRREFKDIYVVFELMESDLHQVIKANDDLTPEHHQYFLYQLLRGLKYIHSANVFHRDLKPKNILANADCKVKICDFGLARVSFDDAPSAIFWTDYVATRWYRAPELCGSFFSNYTPAIDIWSIGCIFAEMLTGKPLFPGKNVVHQLDIMTDLLGTPSSDCITRIRNEKARRYLNGMRKKAPVLFSQKFPNVDPQALRLLERLLAFDPRDRPNAEEALSDPYF…	D
15	FtMAPK15	FtPinG0009346800	>FtMAPK15 MGGGGAFDGFRRWFHRRSCVSTADFSPVDLPEHESTTSCDASSSSAMQTRDFDFSHLKAVRVPKRHYHYNLAVSDPQKKAMAEKDFFTEYGEANRYEIQEVVGKGSYGVVASAIDTHTGERVAIKKINDVFEHISDATRILREIKLLRLLHHPDIVQIRHIMLPPSRREFRDVYVVFELMESDLHQVIKSNADLTPEHHRYFLYQLLRGLKYIHTAKVFHRDLKPKNILANADCKLKICDFGLARVSFDDAPSAIYWTDYVATRWYRAPELCGSFFSKYTPAIDMWSIGCIFAEMLIRKPLFPGKNIVHQLDIMTDLLGTPSVECISRIRNEKAKRYLNNMRKKSPVPLSQKFPDADPLALRLLEWLLAFDPKDRPTAEEALSHPYFHG…	D
16	FtMAPK16	FtPinG0001873100	>FtMAPK16 MQPDQRRKSLKEPEFFTDYGDANRYKILEVVGKGSYGVVGAAIDTHTGEKVAIKKINNIFEHSSDAMRILREVKLLRLLRHPDIVDIKRIMLPPSKRDFKDIYVVFELMESDLHQVIKANDDLTREHHQFFLYQMLRALKYMHTANVYHRDLKPKNILANANCKVKICDFGLARVAFNDTPTTAFWTDYVATRWYRAPELCGSFFSKYTPAIDIWSIGCIFAELLTGKPLFPGKSVAHQLDLITDLLGTPSPETIAGVRNDKARKYLLDMRKKKPVPFSLKFPNADPLALRLLERLLAFDPKYRPTAEEALADPYFKGLAKIEREPACKPISKLEFEFERRRMTKEDIRELIYREILEHHPQLLKDYINGNEGANFIYPSAIGQFKKQF…	D
Fragaria vesca
Number	Gene	ID	Sequence	Group
1	FvMAPK1	101290762	>FvMAPK1 MAAKESSSAASAGDCKIKRVLTHNGRYAQYNVFGNLFEVSSKYVPPIRPIGRGAYGIVCAAVNSDTHEEV AIKKIGNAFDNIIDAKRTLREIKLLRHMNHENVIGLKDIVRPPKKDTFNDVYIVYELMDTDLHQIIRSDQ QLTDDHYQYFLYQLLRGLKYVHSANVLHRDLKPSNLLLNANCDLKIGDFGLARTTSETDFMTEYVVTRWY RAPELLLNCSEYSAAIDIWSVGCILGEIITREPLFPGKDYVHQLRLITELIGSPDDASLGFLRSDNTRRY VKQLPQIRRQQFSARFPNMSPGALDLLEKMLVFDPTRRITVGEALCHPYLSSLHDNNDEPICPRPFHFDF EQPSCTEEHIKELIWREAVKYNPEPTH	A
2	FvMAPK2	101294541	>FvMAPK2 MNTNQPKKDLKEMEFFTEYGDANRYKILEVIGKGSYGVVCAAIDTHTGEKVAIKKIHDIFEHISDAIRIL REVKLLRLLRHPDIVEIKRIMLPPSKREFKDIYVVFELMESDLHQVIKANDDLTREHHQFFLYQMLRALK YMHTANVYHRDLKPKNILANANCKLKVCDFGLARVAFNDTPTTIFWTDYVATRWYRAPELCGSFFSKYTP AIDIWSIGCIFAEVLTGKPLFPGKSVVHQLDLITDLLGTPTLETISGVRNEKARKYLTEMRKKHPVPFTQ KFPKADPLAVRLLQRLLAFDPKDRLTAEEALADPYFKGLARVERELSCQPISKLEFEFERRRVMKEDIRD LIYREILEYHPQLLKDYMNGTEGTSFMYPSAIGQF…	D
3	FvMAPK3	101295052	>FvMAPK3 MHYCLDRYPQQQTTKPIPNLGAHRAKTLRETRQEAQDHRLCRCQTLGSRPSSDKCGQCCKSCGCESSLER EKHKCYMGSGATLVDGVRRWFQRRTSTTSSSKPINNPNPNPNRNPNNNNHDYNDSDLSAQSSTGLQKEEE DDLLQFQVEDDFDISGLKLIRVPKRAHHFKAAHNPPPPIMEKKSNLESEFFTEYGEASRYQVQEVIGKGS YGVVGSAVDTHTGEKVAIKKINDVFEHVSDATRILREIKLLRLLRHPDIVEIKHIMLPPSRREFRDIYVV FELMESDLHQVIKANDDLTPEHYQFFLYQLLRGLKYIHTANVFHRDLKPKNILANADCKLKICDFGLARV SFNDAPSAIFWTDYVATRWYRAPELCGSFFSKYTP…	D
4	FvMAPK4	101295411	>FvMAPK4 MQPDQRKKSVDVDFFTEYGEGSRYKIEEVIGKGSYGVVCSAFDTHTGEKVAIKKINDIFEHVSDATRILR EIKLLRLLRHPDIVEIKHILLPPSRREFKDIYVVFELMESDLHQVIKANDDLTPEHYQFFLYQLLRGMKY IHTANVFHRDLKPKNILANADCKLKICDFGLARVAFNDTPTAIFWTDYVATRWYRAPELCGSFFSKYTPA IDIWSIGCIFAELLTGKPLFPGKNVVHQLDLMTDLLGTPSAEAIARVRNEKARRYLSSMRKKRQIPLSQK FPNADPLALRLLERMLAFEPKDRPTAEEALADPYFKGLAKVEREPSAQPVTKMEFEFERRRITKEDVREL IYRETLEYHPKMLKEYLDGSEPTGFMYPSAVDHFK…	D
5	FvMAPK5	101297368	>FvMAPK5 MEVGGQSGDTVMSEAGPTQQQQQAVAQPEAIPATLSHGGRFIQYNIFGNVFEVTAKYKPPIMPIGKGAYG IVCSALNSETSEHVAIKKIANAFDNKIDAKRTLREIKLLRHMDHENVVAIRDIIPPPQRNVFNDVYIAYE LMDTDLHQIIRSNQALSEEHCQYFLYQILRGLKYIHSANVLHRDLKPSNLLLNANCDLKICDFGLARVTS ETDFMTEYVVTRWYRAPELLLNSSDYTAAIDIWSVGCIFMELMDRKPLFPGRDHVHQLRLLMELIGTPSD AELGFLNENAKRYIKQLPLYHRQSFTEKFPQVHPSAIDLVEKMLTFNPSKRITVEDALAHPYLTSLHDIS DEPVCMTPFSFDFEQHALSEEQMKELIYREALAFN…	B
6	FvMAPK6	101300335	>FvMAPK6 MDGLIRWFQRISTSTSSSSTSSPDHHHNATVANDQWSEEDEELTITVDLDMSGLKPIKVPIRTNHKLVST DHHKNMLDNEFFTEYGEASQYEIQEVIGKGSYGVVASAVDTHTGEKVAIKKINDVFEHVSDATRILREIK LLRLLHHPDIVDIKHIMLPPCRREFKDIYVVFELMESDLHQVIRANDDLTPEHYQFFLYQLLRALKYIHT GNVFHRDLKPKNILANADCKLKICDFGLARPSFSDAPSTVFWTDYVATRWYRAPELCGSFFSKYTPAIDI WSIGCIFAEMLTGKPLFPGKNVVHQLDLITDLLGTPSTESIARIRNEKARRYLSNMKKKKPTPLSQKMPN ADPLALRLLERLLAFDPRDRISAEEALSDPYFYGL…	D
7	FvMAPK7	101306152	>FvMAPK7 MQQDHSKKNSTEMEFFSDYGDANRYKIQEVIGKGSYGVVCSAIDTHTHEKVAIKKIHDIFEHISDAARIL REIKLLRLLRHPDIVEIKHIMLPPSRRDFKDIYVVFELMESDLHQVIKANDDLTREHYQFFLYQLLRALK YIHTANVYHRDLKPKNILANANCKLKICDFGLARVAFNDTPTTIFWTDYVATRWYRAPELCGSFFSKYTP AIDIWSIGCIFAEVLTGKPLFPGKNVVHQLDLMTDLLGTPSLDTISRVRNDKARRYLTSMRKKQPVSFAQ KFPNADPLALRLLQRLLAFDPKDRPTAEEALADPYFKGLSKIEREPSCQPITKMEFEFERRRVTKEDIRE LIFREILEYHPQLLKDYINGTERTNFLYPSAVDQF…	D
8	FvMAPK8	101306313	>FvMAPK8 MADHLPSGNGDFPAVPSHGGQYIQYNIFGNLFEITNKYRPPIMPIGRGAYGIVCSVLNSETNEMVAIKKI ANAFDNHMDAKRTLREIKLLRHLDHENVVAIRDVIPPPVRREFSDVYIAAELMDTDLHQIIRSNQGLSEE HCQYFLYQILRGLKYIHSANVIHRDLKPSNLLLNANCDLKICDFGLARPTAENELLTEYVVTRWYRAPEL LLNSSDYTAAIDVWSVGCIFMELMNRKPLFPGKDHVNQMRLLTELLGTPTESDLGFVRNEDARRYIRQLP QFPRQQMVKLFPHVHPLAIDLVDRMLTFDPTKRITVEEALAHPYLERLHDVADEPICTVPFSFDFEQQSL GEEQMKDMIYREAIAFNPEYA	B
9	FvMAPK9	101308652	>FvMAPK9 MENKIVEAKQPPGYVQYNLLGNLFQVSDKYVPPISPVGRGAYGIVCCATNSETKEEVAIKKIGNAFDNRI DAKRTLREIKLLSHMDHDNIVKIKDIIRPPDKENFNDVYIVYELMDTDLNQIISSSQPLTDDHCQYFLYQ LLRGLKYIHSAHVLHRDLKPSNLLLNANCDLKICDFGLARTTSETDFMTEYVVTRWYRAPELLLNCSEYT AAIDIWSVGCIFMEILIREPLFPGKDYVQQLSLITELLGSPEDSNLGFLRSENAKKYVKQLPHVPKQPFA QKFPNVSPVAIDLAEKMLVFDPSKRITVEEALNHPYLSSLHAINEEPICPSPFIFDFEQASLDEEDIKEL VWRESLNFNPDNMQE	A
10	FvMAPK10	101313449	>FvMAPK10 MESSSASGADHNIRGVPTHGGRYVQYNVYGNLFEVSRKYVPPIRPVGRGAYGIVCAAVNAETHEEVAIKK IGNAFDNRIDAKRTLREIKLLRHMDHENVIAIKDIIRPPQKENFNDVYIVYELMDTDLHQIVRSNQSLTD DHCRYFLYQLLRGLKYVHSAGVLHRDLKPSNLLMNANCDLKIGDFGLARTTSETDFMTEYVVTRWYRAPE LLLNCSEYTAAIDIWSVGCILGEIMTRRPLFPGKDYVHQLRLITELIGSPDDSSLGFLRSDNARRYVRQL PQYAKKDFSVGFPNMSAGAIDLLEKMLVFDPNRRITVDQALCHPYLAPLHDINEEPVCASPFSFDFEQPS FTEENIKELIWRESVKFNPDPIQ	A
11	FvMAPK11	101313547	>FvMAPK11 MATLVEPPNGIRQRGKQYYSMWQTLFEVDSKYVPIKPIGRGAYGVVCSSINRETNEKVAIKKINNVFENR IDALRTLRELKLLRNIQHENVIALKDVMMPTHRTSFKDVYFVYELMDTDLHQIIKSSQPLSTDHCKYFLF QLLRGLKYLHSANILHRDLKPGNLLINANCDLKICDFGLARTSRGNDQFMTEYVVTRWYRAPELLLCCDN YGTSIDVWSVGCIFAEILGRKPIFPGTECLNQLKLIINVLGSQQEPDIAFIDNPKARKFIKSLPYSRGTH FSRLYPQADPLAIDLLQRMLVFDPTKRITVSDALQHPYMSGLYDPRSNSIVHVPINLDIDESLGEHMIRE MMWNEMLHYHPEAASSNPFA	C
12	FvMAPK12	101314433	>FvMAPK12 MATPVAPPNGVRSEGKHYFSMWQTLFEIDTKYVPIKPIGRGAYGIVCSSVNRETNEKVAIKKINNAFENR IDALRTLRELKLLQHLRHENVISLKDVMMPIQRNSFKDVYLVYELMDTDLHQIIKSSQPLSNDHCQYFLF QLLRGLKYLHSANILHRDLKPGNLLINANCDLKICDFGLARTRKGKDQFMTEYVVTRWYRAPELLLCCDN YGTSIDVWSVGCIFAELLGRKPIFPGTECLNQLKLIINILGSQREEDIEFIDNPKAKKYIKSLPYSPGTP FSCLYPDAHPLAIDLLQKMLVFDPSKRIGVTEALQHPYMSQLYDPNGNPPAEVPIDLDIDEDLGEEMIRE MMWSEMLLYHPEAVASNGQVYS	C
Limonium bicolor
Number	Gene	ID	Sequence	Group
1	LbMAPK1	Lb1G01452.1	>LbMAPK1 MVGGGGGALVGLRRWLNRRTCVNSAATPDGFNPDDLPEDSATSVEPPPPPAPSSSASAAEALDLSSLKLIKVPKRFNFNFAISVDPHKKDMVEKEFFTEYGEANRYEIQEVIGKGSYGVVASAIDTRTGEKVAIKKINDVFEHVSDATRILREIKLLRLLHHPDVVEIKHIMLPPSQREFKDIYVVFELMESDLHQVIKANSDLTPEHYQYFLYQLLRGLKYIHAANVFHRDLKPKNILANADCKMKICDFGLARVSFDDAPTAIFWTDYVATRWYRAPELCGCFFSRYTPAVDIWSIGCIFAELLTGKPLFPGKNVAHQLDLMTNLLGTPSVECISRIRNDKARRYLNNMSKKDPVPFSQKFPKADPLALRLLERLLAFDPKDRPSAEE…	D
2	LbMAPK2	Lb1G02559.1	>LbMAPK2 MENEAKKVEVKGIPTHGGRYLLYNILGNVFQISSKYVPPMLPVGRGAYGIVCCARNSENEEQVAIKKIADAFNNSIDAKRTLREIKLLCHMDHDNVVKIRDIIRPPDKDQFNDVYIVYELMDTDLNQIIRSEQELTDDHCQYFLYQLLRGLKYVHSANVLHRDLKPSNLLLNANCDLKICDFGLARTTAESDFMTEYVVTRWYRAPELLLNCSEYTAAIDIWSVGCIMMEILRREPLFPGKDYLQQLGLINTLLGSPEDSDLGFLRSENAKNYVKQLPQVPKEPFTQKFPDLSPVALDLAEKMLVFDPSKRITVEEAMNHPYISSLHEINEEPTCPAPFVFDFEQASLTEEDIKELIWQESVKFNPDTE*	B
3	LbMAPK3	Lb1G03560.1	>LbMAPK3 MRWNLTILNNFAAVFSLPVAAWVKYVHSANVLHRDLKPSNLLLNANCDLKIGDFGLARTTSEADFMTEYVVTRWYRAPELLLNCSEYTAAIDIWSVGCILGEIMTREPLFPGKDYVHQLRLITELIGSPDDSSLGFLRSDNARRYVKQLPQYPKQHFPARFPNGSAMAVDLLEKMLVFDPNKRITVNDALCHPYLAPLHDINDEPVCSQPFSFDFENPSITEEHIKELIWRESVRFNPDP*	B
4	LbMAPK4	Lb1G03562.1	>LbMAPK4 MTPETKSGHGAAGQNRHGSNVRGVLTHGDQYVQYNLFGNLFEVSRKYVPIRPVGRGAYGIVCAAVNSETREEVAIKKVGNAFDNRIDAKRTLREIKLLRYLRHENVIALLDVIRPPQRENFNDVYMYFLYQLLRGLKYVHSANVLHRDLKPSNLLLNANCDLKIGDFGLARTTSEADFMTEYVVTRWYRAPELLLNCSEYTAAIDIWSVGCILGEIMTREPLFPGKDYVHQLRLITELIGSPDDSSLGFLRSDNARSFDFENPSITEEHIKELIWRESVRFNPDP*	B
5	LbMAPK5	Lb1G07412.1	>LbMAPK5 MTPETKSGHGAAGQNRHGSNVRGVLTHGDQYVQYNLFGNLFEVSRKYVPPIRPVGRGAYGIVCAAVNSETREEVAIKKVGNAFDNRIDAKRTLREIKLLCYLRHENVIALLDVIRPPQRENFNDVYMVYDLMDTDLHQIIRSKQQLNDDHCRYFLYQLLRGLKYVHSANVLHRDLKPSNLLLNANCDLKIGDFGLARTTSEADFMTEYVVTRWYRAPELLLNCSEYTAAIDIWSVGCILGEIMTREPLFPGKDYVHQLRLITELIGSPDDSSLGFLRSDNARRYVKQLPQYPKQHFPARFPNGSAMAVDLLEKMLVFDPNKRITVNDALCHPYLAPLHDINDEPVCSQPFSFDFENPSITEEHIKELIWRESVRFNPDP*	B
6	LbMAPK6	Lb1G07414.2	>LbMAPK6 MTPETKSGHGAAGQNRHGSNVRGVLTHGDQYVQYNLFGNLFEVSRKYVPIRPVGRGAYGIVCAAVNSETREEVAIKKVGNAFDNRIDAKRTLREIKLLRYLRHENVIALLDVIRPPQRENFNDVYMVYDLMDTDLHQIIRSKQQLNDDHCRYFLYQLLRGLKYVHSANVLHRDLKPSNLLLNANCDLKIGDFGLARTTSEADFMTEYVVTRWYRAPELLLNCSEYTAAIDIWSVGCILGEIMTREPLFPGKDYVHQLRLITELIGSPDDSSLGFLRSDNARRYVKQLPQYPKQHFPARFPNGSAMAVDLLEKMLVFDPNKRITVNDALCHPYLALYHDINDEPVCSQPFSFDFENPSITEEHIKELIWRESVRFNPDP*	B
7	LbMAPK7	Lb2G11155.1	>LbMAPK7 MMPETSSGHGGAASDQHHHHHHSSCNVRGVVAHGGRYVQYNVHGNFFEVSRKYVPPLRPVGRGASGFVCAAVNSETREEVAIKKVGNAFDNIIDAKRTLREIKLLRHMDHGNVIAIKDIIRPPLKENFNDVYIVYELMDTDLQQIIRSNQPLNDEHCRYFLYQLLRGLKYVHSANVLHRDLKPSNLLLNSNCDLKIGDFGLARTTSETDFMTEYVVTRWYRAPELLLNCSEYTAAIDIWSVGCILGEIMTRHPLFPGKDYVHQLRLITELIGSPDESSLGFLRSDNARRYVRQFPRYPKQQFSARFPNASPLAVDLLEKMLVFDPNRRVTAAEALCHPYLAPLHDLNDEPVCPQPFSVDFEQPAMTEEHIKELIWRESVKFNPDP*	B
8	LbMAPK8	Lb2G12330.2	>LbMAPK8 MGGGGALVDGLRRWLACGTTVVTPDYYKSHQLPHDLDTVAEAQPAEDIDLSVLKPVHVPKRYPCHVALPVDPLKKDMVDMEFFTEYGEASRYEIQEMIGKGSYGVVASAIDTHTGEKVAIKKINDVFEHVSDATRILREIKLLRLLHHPDIVQIKHIMLPPSRREFKDIYVMFELMESDLHQVIKANNDLTPEHHQFFLYQLLRGLKYIHSANVFHRDLKPKNILANADCKLKICDFGLARVSFDDAPSTIFWTDYVATRWYRAPELCGSFFSKYTPAVDIWSIGCIFAELLMGKPLFPGKNVAHQLDLMTNLLGTPSPECLSRIRNEKARRYLNNMKKKAPVPFSQKFPKADPLALRLLERLLAFDPRDRPSAEEALLDPYFNGLAQVE…	D
9	LbMAPK9	Lb3G16537.1	>LbMAPK9 MGSGTVVDGVRRWFQRRSSFSRSSVNSSSSSSSLSNSHNPNSKTRDNTFEGVVDYESGTLKYSKSSVSTVDKGDYSLAKQSEGGEKEDIELETDFDLCGLSPLKVPNRVLDCRHGCRVAPMDPYRKNNEFFTEYGEANRYQVEEIIGKGSYGIVGSAIDSQTGEKVAIKKINDVFEHVSDATRILREIKLLRLLRHPDIVEIKHIMLPPSRREFRDIYVVFELMESDLHQVIKANDDLTPEHHQFFSNVFHRDLKPKNILANADCKLKICDFGLARVSFNDAPSAIFWTDYVATRWYRAPELCGSFFSKYTPAIDIWSIGCIFAEMLLGKPLFPGKNVVHQLDLMTDFLGTPSLEAIQRIRNEKAKRYLAGMKKKQPVPFSRKFPHADPL…	D
10	LbMAPK10	Lb4G23192.1	>LbMAPK10 MQQDQRRKISKEADFFTEYGDGNRYKILEVIGKGSYGVVCAAIDTHTGEKVAIKKITDIFEHTSDAIRILREVKLLRLLRHPDIVEIKRIMLPPSRRDFKDIYVVFELMESDLHQVIKANNDLTREHHQFFLYQMLRALKYMHTANVYHRDLKPKNILANANCKLKICDFGLARVAFSDTPTSVFWTDYVATRWYRAPELCGSFYAKYTSAIDMWSIGCIFAEVLTGKPLFPGKSVVHQLDLITDLLGTPSREAISLVRNDKSRKYLTDMRRKNPVPFAQKFPKVDPLALRLLERMLAFDPKDRPSAEEALADPYFKGLAKMEREPSSQPISKLEFDFERRRLTKEDIRELIYREILEYHPQLLKDYINGNEGASFIYPSALGQFKRQF…	D
11	LbMAPK11	Lb4G24221.1	>LbMAPK11 MQRKGSVDLDFFTEYGEGSRYKVEEVIGKGSYGVVCSAIDTHLGEKVAIKKINDIFEHVSDATRILREIKLLRLLRHPDIVEIKHILLPPSRREFKDIYVVFELMESDLHQPKNILANADCKLKICDFGLARVAFNDTPTAIFWTDYVATRWYRAPELCGSFFSKYTPAIDIWSIGCIFAELLTGKPLFPGKNVVHQLDLMTDLLGTPSPEAIARIRNEKARRYLSSMRKKKPIPFTHKFPNADPLALRLLERMLAFEPKDRPNAEEALADPYFRGLAKVEREPSAQPVTKMEFEFERRRVTKEDVRELIYREILEYHPKMLKEHLEGEEPTGFMYPSAVDHFKKQFAFLEEHYKNGSTGTPPERQHASLPRACVQYSDNSMQTSAEVT…	D
12	LbMAPK12	Lb5G27787.1	>LbMAPK12 MEKLDKQRRKEGLVKLFPKKCFKSLQFCYGSFHKDSHTQAESDLQQLELGQQQELEQNAIMSTERHSKQHQGGLLKLFSKKCSKSLKLCGYKCSHTLTKSKKQETQQQMLRLMYDYENLKEENLVISHELEDKTQLHKLLDLHYKSLSSYATIKEVEVDKLEREVKIWTTRATKAETALEVKDKVTSRALAEAAELRLVNDNLKKDHEETMKQVQTLKEGYEFLVVDLISQVQQGNILKTGLMEELMEVKSHNDKKEMTLKSLSSEVEILKQQNVELRSLVTRGDSEKKKLESEVDQLRTHLVSLTNIAKSSLENLKMTRSMNGEDFALEKLKLEVEGLRIQNSDLCKLVYQHELEKKISSNLVLQINSENSTIQQIAELLEPPVSVLQ…	C
13	LbMAPK13	Lb5G27798.1	>LbMAPK13 MVVKSHNDKKEMALKSLSSEVEILKQQNVELRSLVHKGEPEKKKLESEVDQLRTHLVSLTDIAKSSLEHKEALMVELIENLKMTRSMNDEKTLALEKLKLEVEGLRLQNLDLSKLVYHHEMEKPTIPQIAESFEPPMSVLQPSMINMHPPPGFEARAEKKLCKEGIREFRKTSFLISNTLFEVDAKYSPMKLLGSGSYGVVCSFMDKEIGEMVAIKKIQNAFFCQVAGLRTLREIRILRHLNHPNVITLKDVMLPTDRSTFKEAYLVYELMDCDLDQVISSTMHLTADHCRHIMLQILLGLKYLHNGNILHRDLKPANLFIDKNFNIKIGDFGLARTTTYGTQDQEIDWHFTDYVVSRWYRAPEILLGCPYGKSADMWSVGCIFAEFLA…	C
14	LbMAPK14	Lb5G29170.1	>LbMAPK14 MQRKGSVDLDFFTEYGEGSRYKVEEVIGKGSYGVVCSAIDTHLGEKVAIKKINDIFEHVSDATRILREIKLLRLLRHPDIVEIKHILLPPSRREFKDIYVVFELMESDLHQVIKANDDLTPEHYQFFSITNVFHRDLKPKNILANADCKLKICDFGLARVAFNDTPTAIFWTDYVATRWYRAPELCGSFFSKYTPAIDIWSIGCIFAELLTGKPLFPGKNVVHQLDLMTDLLGTPSPEAIARIRNEKARRYLSSMRKKKPIPFTHKFPNADPLALRLLERMLAFEPKDRPNAEEALADPYFRGLAKVEREPSAQPVTKMEFEFERRRVTKEDVRELIYREILEYHPKMLKEHLEGEEPTGFMYPSAVDHFKKQFAFLEEHYKNGSTGTP…	D
15	LbMAPK15	Lb6G31696.1	>LbMAPK15 MSTLPQSSWTLIFIRSFGPTSLYLRSILSTSCTRFRGLKYIHSANVLHRDLKPSNLLINANCDLKICDFGLARPTCENEHMTEYVVTRWYRAPELLLNSSDYTAAIDVWSVGCIFMELMNRKPLFPGRDHVHQMRLLTELLGTPTESDLRFLQNEDARRYIRQMTPIPRQPLGRMFPHINPLAIDLVERMLTFDPTRRITVEESLSHPYLARLHDVDDEPKCSELFSFEFERQALGEEEMKEMIYRETLAHNPGFV*	A
16	LbMAPK16	Lb7G33589.1	>LbMAPK16 MDVAPQSSDAEMADAAAEQQAQPPSQQPPHPGAGQDPSQHQHPQQQINIPSTLSHGGRFIQYNIFGNIFEVTAKYKPPIMPIGKGAYGIVCSALNSETNEQVAVKKIANAFDNKVDAKRTLREIKLLRHMDHENVVAIRDIIPPPRREAFNDVYIAYELMDTDLHQIIRSNQALSEEHCQYFLYQILRGLKYIHSANVLHRDLKPSNLLLNANCDLKICDFGLARVTSETDFMTEYVVTRWYRAPELLLNSSDYTAAIDIWSVGCIFMELMDRKPLFPADWHSFRAELGFLNDNAKRYIRQLPMHRRQSLLEKFPHVHPSAIDLIEKMLTFDPRQRITVEDALAHPYLNSLHDISDEPVCTTPFNFDFEQHALTEEQMRELIYREALAF…	A
17	LbMAPK17	Lb7G34942.1	>LbMAPK17 MQQDQRKKSLKDAEFFTDYGDANRYKLLEVIGKGSYGVVCAAIDTHTGEKVAIKKINDIFEHNSDAIRILREVKLLRLLRHPDIVEIKRIMMPPTRRDFKDIYVVFELMESDLHQVIKANDDLTREHHQFFLYQMLRALKYMHTANVYHRDLKPKNILANANCKLKICDFGLARVAFTDAPTTVFWTDYVATRWYRAPELCGSFSSKYTPAIDMWSIGCIFAEVLTGKPLFPGKSVVHQLDLITDLLGKPSQEVISGVRNDKARKYLNDMRKKNPVPFTQKFPSADPLALRLLQRMLAFDPKDRPTAKEALADPYFKGLAKVEREPSCLPISKIEFEFERRRVTKEDIRELIYREILEYHPQLLKDYMNGNEGTNFIYPSALGQFKQQF…	D
18	LbMAPK18	Lb0G36729.1	>LbMAPK18 MATPVSPPNGTGHEGKHYFTMWQTLFEIDTKYIPIKPIGRGAYGTVCSSINKERNEKVAIKKINNVFENRIDALRTLRELKLLRHLRHENVIGLKDVMLPVQRTFKDVYLVYDLMDTDLHQIIKSSQALSNDHCQYFLFQLLRGLKYLHSANILHRDLKPGNLLINANCDLKICDFGLARTSSGKEGQFMTEYVVTRWYRAPELLLCCDKYDTSIDVWSVGCIFAELLGRKPIFPGSECLNQLKLIINVLGSQKESDIEFIDNPKAKRFIKSLPYSPGTPFSRLYPNAHPLALDLLQRMLVFDPTKRISVTEALQHPYMSPLYDPRSDPPAQVPINLDIDEELDEKTIREMMWMEILHYHPEAVDAAAGGGMDVLC*	C
19	LbMAPK19	Lb0G37133.1	>LbMAPK19 MISSSMRSSSRRDNQSMVWRGRRYTDNDTNPTPSELGMMMQELSIKNLQSDAATKARYYIAGTLFEVDAKYAPVKLLGSGAYGTVCSFINIQTGEIVAVKKVRDAFFCDEAGIRTLREIRILKHLNHPNVISLKDVMLPIERFRFNETYLVYELMNGDLNEVIRSGFPLSQDRCRHFVLQILKGLKYLHNGNVLHRDLKPENIFIDKNHNIKIGDFGLARTTTTEYLGQDANWHFTNYVASRWYRAPELLLGCPYGKAIDMWSVGCIFAELLAGKPLLPGYDKMNQLDLILLLLGRQEESDVDFVSSEKWKEYLLKRSKGVIMSGIDMFKLFPKAERLAVDLLRRMLVFNPKDRISVAEALHHPYFCEIYNPMLDVPDLDPIDVELKEG…	C
20	LbMAPK20	Lb0G37186.1	>LbMAPK20 MDHENVVAIRDIIPPPRREAFNDVYIAYELMDTDLHQIIRSNQALSEEHCQYFLYQILRGLKYIHSANVLHRDLKPSNLLLNANCDLKICDFGLARVTSETDFMTEYVVTRWYRAPELLLNSSDYTAAIDIWSVGCIFMELMDRKPLFPGRDHVHQLRLLMELIGTPSEAELGFLNDNAKRYIRQLPMHRRQSLLEKFPHVHPSAIDLIEKMLTFDPRQRITVEDALAHPYLNSLHDISDEPVCTTPFNFDFEQHALTEEQMRELIYREALAFNPEYQQ*	A
Malus domestica
Number	Gene	ID	Sequence	Group
1	MdMAPK1-1	MDP0000128473	>MdMAPK1-1 MATPVEPPNGIGSKGKHYYSMWQTLFEIDTKYVPIKPIGRGAYGIVCSSVNRETNEKVAIKKINNAFENRVDAXRTLRELKLLQHLRHENVIALKDVMMPIQRKSFKDVYLVYELMDTDLHQIIKSSQPLSNDHCQYFLFQLLRGLKYLHSANILHRDLKPGNLLINANCDLKICDFGLARTSTGKDQFMTEYVVTRWYRAPELXLCCXNYGTSIDVWSVGCIFAELLGRKPXFPGTECLNQLKLIINILGSQREEDLQFIDNPKATKYIKSLPFSLGTPLTRLYPDAHPLAIDLLQKMLVFDPSKRISVTEALQHPYMAPLYDPSNNPPAEVPIDLDIDEDLGEETIREMMWREMLLYHPEAATDNAAVFS	C
2	MdMAPK1-2	MDP0000165532	>MdMAPK1-2 MATPVEPPNGIGSKGKHYYSMWQTLFEIDTKYVPIKPIGRGAYGIVCSSVNRETNEKVAIKKINNAFENRVDAXRTLRELKLLQHLRHENVIALKDVMMPIQRKSFKDVYLVYELMDTDLHQIIKSSQPLSNDHCQYFLFQLLRGLKYLHSANILHRDLKPGNLLINANCDLKICDFGLARTSTGKDQFMTEYVVTRWYRAPELLLCCDNYGTSIDVWSVGCIFAELLGRKPIFPGTECLNQLKLIXNILGSQREEDLQFIDNPKATKYIKSLPFSLGTPLTRLYPDAHPLAIDLLQKMLVFDPSKRISVTEALQHPYMAPLYDPSNNPPAEVPIDLDIDEDLGEETIREMMWREMLLYHPEAATDNAAVFS	C
3	MdMAPK1-3	MDP0000210110	>MdMAPK1-3 MATQVEPPNGIGSKGKHYYSMWQTLFEIDTKYVPIKPIGRGAYGIVCSSVNRETNEKVAIKKINNAFENRIDALRTLRELKLLQHLRHENVIALKDVMMPIQRKSFKDVYLVYELMDTDLHQIIKSSQPLSNDHCQYFLFQLLRGLKYLHSANILHRDLKPGNLLVNANCDLKICDFGLARTSTGKGQFMTEYVVTRWYRAPELLLCCDNYGTSIDVWSVGCIFAELLGRKPIFPGTECLNQLKLIINILGSQREEDLQFIDNLKAKKYIKSLPYSMGTPFTRLYPDAHPLAIDLLQKMLVFDPSKRISVAEALQHPYMSPLYDPNNNPPAEVPIDLDIDEDLGEETIREMMWREMLLYHPEAATGNAAVFS	C
4	MdMAPK3-1	MDP0000199036	>MdMAPK3-1 MADLTPSNGDFPAVPSHGGQYIQYNIFGNLFEITNKYRPPIMPIGRGAYG IVCSVLNSETKEMVAIKKIANAFDNHMDAKRTLREIKLLRHLDHENVIAI RDVIPPPLRREFSDVYIATELMDTDLHQIIRSNQGLSEEHCQYFMYQILR GLKYIHSANVIHRDLKPSNLLLNANCDLKICDFGLARPTAENELLTEYVV TRWYRAPELLLNSSDYTAAIDVWSVGCIFMELMNRKPLFPGKDHVHQMRL LTELLGTPTESDLGFVRNEDARRYIRQLXQHPRQPLERLFPHVNPMAIDL VDRMLTFDPTRRITVEQALAHPYLERLHDVADEPICTEPFSFDFEQQPLG EEQMKDMIYREAIALNPEYA	A
5	MdMAPK3-2	MDP0000237742	>MdMAPK3-2 MADLVPTNGDFAAVPSHGGQYIQYNIFGNLFEITNKYRPPIMPIGRGAYG ILCSVLNSETKEMVAIKKIANAFDNHMDAKRTLREIKLLRHLDHENVIAI KDVIPPPLRREFSDVYIAMELMDTDLHQIIRSNQGLSEEHCQYFLYQILR GLKYIHSANVIHRDLKPSNLVLNANCDLKICDFGLARPTAENELLTEYVV TRWYRAPELLLSSSDYTAAIDVWSVGCIFMELMNRKPLFPGKDHVHQMRL LTELLGTPTESDLGFVRNEDARRYIRQLAPLPRQPLERLFPHVNPMAINL IDRMLTFDPTKRITVEQALAHPYLERLHDIADEPICTKPFSFDFEQQPLG EEQMKDMIYREAIALNPEYA	A
6	MdMAPK3-3	MDP0000321850	>MdMAPK3-3 MADLTPSNGDFPAVPSHGGQYIQYNIFGNLFEITNKYRPPIMPIGRGAYG IVCSVLNSETKEMVAIKKIANAFDNHMDAKRTLREIKLLRHLDHENVIAI RDVIPPPLRREFSDVYIATELMDTDLHQIIRSNQGLSEEHCQYFMYQILR GLKYIHSANVIHRDLKPSNLLLNANCDLKICDFGLARPTAENELLTEYVV TRWYRAPELLLNSSDYTAAIDVWSVGCIFMELMNRKPLFPGKDHVHQMRL LTELLGTPTESDLGFVRNEDARRYIRQLXQHPRQPLERLFPHVNPMAIDL VDRMLTFDPTRRITVEQALAHPYLERLHDVADEPICTEPFSFDFEQQPLG EEQMKDMIYREAIALNPEYA	A
7	MdMAPK4-1	MDP0000251955	>MdMAPK4-1 MDSSSASAGDHNIRGVLTHGGRYVQYNVYGNIFEVSRKYVPPLRPVGRGA YGIVCAAVNAEAREEVAIKKIGNAFDNRIDAKRTLREIKLLRHMDHENVI AIKDIIRPPQKENFNDVYIVYELMDTDLHQIIRSNQPLNDDHCRYFLYQL LRGLKYVHSAGVLHRDLKPSNLFMNANCDLKIGDFGLARTTSETDFMTEY VVTRWYRAPELLLNCSEYTAAIDIWSVGCILGEIMTRKPLFPGKDYVHQL RLITELLGSPDDSSLGFLRSDNARRYVRQLPQYPKRSFSLGFPNMSPSSI DLLEKMLIFDPNRRITVDEALSHPYLAPLHDINEEPVCPMPFNFDFEQPS FTEENIKELIWRESVRFNPDPFQ	B
8	MdMAPK4-2	MDP0000321746	>MdMAPK4-2 MSRPQEPHRPFFHFGNPFKMIAPKGSQLSPRLVGLLNTFEETLAGRLRKL NPKDKDDVLSLSWMKLAMESLCGTHNDIKSLIAEIDLPVSNWDEKWIDVY LDISVKLLDVCIAFSSEISRLNQGHLYLQCVLHNLDSTTSDQFIRARSSL DGWRHHIGSKNPRVENCSTILDKLVESLDLPKVKNSAKGKLLMRAMYGVK VLTISVCSVFAAAFSGSAKKLLDLNVADTYLWAQAFNDLQGNVNGEIRNV LSSGRVMVLKELEAVDDTVKEMDPKIQDGVDLSERNAFKNSISDLDRKAQ KLSQGLDLLTKEVDGFFQILLAGRDTLLSKLRSGGAVSDRMLTGNVEGSF XLVVTNRNLMRRTVVDXTLVCVLPSEDVSRM…	B
9	MdMAPK4-3	MDP0000326020	>MdMAPK4-3 MDSSSASAGDHNIRGVLTHGGRYVQYNVYGNIFEVSRKYVPPLRPVGRGA YGIVXXXXXXXXXXEVAIKKIGNAFDNRIDAKRXLREIKLLXHMDHENVI AIKDIIRPPQKENFNDVYIXYELMDTDLHQIIRSNQPLNDDHCRYFLYQL LRGLKYVHSAGVLHRDLKPSNLLMNANCDLKIGDFGLARTTSETDFMTEY VVTRWYRAPELLLNCSEYTAAIDIWSVGCILGEIMNRKPLFPGKDYVHQL RLITELLGSPDDSSLGFLRSDNARRYVRQLPQYPKRSFSLGFPDMSPSAI DLLEKMLIFDPNRRITVDEALCHPYLAPLHDINEEPVCPMPFNFDFEQPS FTEENIKELIWRESVRFNPDPIQX	B
10	MdMAPK4-4	MDP0000766240	>MdMAPK4-4 MAAKESSSAAASADGKIKRVLTHGGRYAQYNVFGNLFEVSSKYVPPIRPI GRGAYGIVCAAVNSDTHEEVAIKKIGNAFDNIIDAKRTLREIKLLRHMDH ENVISIKDIVRPPKKETFNDVYVVYELMDTDLHQIIRSDQPLTDDHCQYF LYQLLRGLKYVHSANVLHRDLKPSNLLLNANCDLKIGDFGLARTTSETDF MTEYVVTRWYRAPELLLNCSEYTAAIDIWSVGCILGEIMTREPLFPGKDY VHQLRLITELIGSPDDASLGFLRSDNARRYAKQLPQFRRQQFAARFPNMS PGAVDLLEKMLVFDPSRRITVDEALCHPYLLSLHDNNDEPICARPFHFDF EQPSCTEEHIKELIWREAVKFNPDPTH	B
11	MdMAPK6-1	MDP0000321308	>MdMAPK6-1 MEGGGRSADTMMSEAAPPSQPDPNHPQQHPPPPHXAMGGVESIPATLSHG GRFIQYNIFGNVFEVTAKYKPPIMPIGKGAYGIVCSALNSETNEHVAVKK IANAFDNRIDAKRTLREIKLLRHMDHENVVAIRDIIPPPQRNFFNDVYIA YELMDTDLHQIIRSNQALSEEHCQYFLYQILRGLKYIHSANVLHRDLKPS NLLLNANCDLKICDFGLARVTSETDFMTEYVVTRWYRAPELXLNSSDYTA AIDVWSVGCXFMELMDRKPLFPGRDHVHQLRLLMELIGTPSEAELQFLNE NAKRYIRQLPLYRRQSFTEKFPHVHPSAIDLVEKMLTFDPTRRITVEDAL AHPYLTSLHDISDEPXCLTPFSFDFEQHALS…	A
12	MdMAPK6-2	MDP0000340624	>MdMAPK6-2 MEGGGPAAQSADTVMSEAAPPSHPDPNHPQQHPPPPHQAMGGVESIPATL SHGGRFIQYNIFGNVFEVTAKYKPPIMPIGKGAYGIVCSALNSETNEHVA IKKIANAFDNKIDAKRTLREIKLLRHMDHENVVAXRDIIPPPQRNSFNDV YIAYELMDTDLHQIIRSNQALSEEHCQYFLYQILRGLKYIHSANVLHRDL KPSNLLLNANCDLKICDFGLARVTSETDFMTEYVVTRWYRAPELLLNSSD YTAAIDVWSVGCIFMELMDRKPLFPGRDHVHQLRLLLELIGTPSEAELQF LNENAKRYIRQLPLYRRQSFTEKFPHVHPSAIDLVEKMLTFDPTQRITVE DALAHPYLTSLHDISDEPVCTTPFSFDFEQH…	A
13	MdMAPK7-1	MDP0000807889	>MdMAPK7-1 MATLVEPPNGIRQRGKHYYSMWQTLFEVDTKYVPIKPIGKGAYGVVCSSI NRETNEKVAIKKINNVFENSIDALRTLRELKLLKHIRHENVIALKDVMMP IHRTSFKDVYFVYELMDTDLHHIIKSSQPLSSDHCKYFLFQLLRGLKYLH SANILHRDLKPGNLLVNANCDLKICDFGLARTSGGRGQFMTEYVVTRWYR APELLLCCDNYGTSIDVWSVGCIFAEILGRKPIFPGTECLNQLKLIINVL GSQNEPDLAFIDNPKARKYIQSLPLSRGTHLSRLYPQADPLAIDLLQRML VFDPTKRISVSESLQHPYMSELYDPRSDPLAQVPISLDIDENMGEPMIRE MMWNEMLRYHPEAVQMLHYHPEGAYVHA	C
14	MdMAPK7-2	MDP0000826016	>MdMAPK7-2 MATLVEPPNGIRQRGKHYYSMWQTLFEVDIKYVPIKPIGRGAYGVVCSSI NRETNEKVAIKKINNVFENRIDALRTLRELKLLKHIRHENVIALKDVMMP IHRTSFKDVYFVYELMDTDLHQIIKSSQPLSSDHCKYFLFQLLRGLKYLH SANILHRDLKPGNLLINANCDLKICDFGLARTSGGSGQFMTEYVVTRWYR APELLLCCDNYGTSIDVWSVGCIFAEILGRKPIFPGTECLNQLKLIINVL GSQQEPDLAFIDNPKARKYIKSLPYSRGTHLSRLYPQADPLAIDLLQRML VFDPTKRISVXEALQHPYMSGLYDPRSNPLAQVPISLDIDENMEEPMIRE MMWNEMLHYHPEAAQMLHYYPEASFVHA	C
15	MdMAPK9	MDP0000294142	>MdMAPK9 MGSGATLVEGVRRWFQRRSYNTNHNYNNNNKINKLGNDHNHGHVSDLSAQ PSDSHQREQKRGRENQQQLQFEVEDDFDISGLKVIRVPTRADLTASHPMD SQKKGNLETEFFTEYGEASRYQVQEVIGKGSYGVVGSAIDTHTGEKVAIK KINDVFEHVSDATRILREIKLLRLLRHPDIVEIKHIMLPPSRREFRDIYV VFELMESDLHQVIKANDDLTPEHYQFFLYQLLRGLKYIHTANVFHRDLKP KNILANADCKLKICDFGLARVSFNDAPSAIFWTAYKQYFLWTKLLTFMKD YVATRWYRAPELCGSFFSKYTPAIDIWSIGCIFAEIVTGKPLFPGKNVVH QLDLMTDLLGMPSAESIARIRNEKARRYLSSMR…	D
16	MdMAPK13-1	MDP0000422421	>MdMAPK13-1 MEGAQKEGIPLYGGKYIQYNILGNLFEVSAKYAPPIHPVGRGAYGIVCCA TNSETKEEVAIKKIGNAFDNRIDAKRTLREIELLCHMDHDNVIKIKDIIR PADREKFNDVYIVYELMDTDLNQIINSGQALIDDHCQYFLYQLLRGLKYI HSANVLHRDLKPSNLLLSANCDLKICDFGLARTTSETDFMTEYVVTRWYR APELLLNCSEYTGAIDIWSVGCIVMEILRREPLFPGKDYVQQLSLINELL GSPDESDLGFLRSDNARKYVKQLPHVPKQPFAEKFPNVSPLAIDLAERML VFDPSKRITVEEALNHPFLSSLHEINEEPICPSPFVFDFEQASLDEEDIK ELIWRESLRFNPDNMLSNPTKKLTNASHII…	B
17	MdMAPK13-2	MDP0000593502	>MdMAPK13-2 MESENIEANQANKEGISLYGGKYVQYNILGNLFEVSAKYAPPIHPVGRGA YGIVCCATNSETKEEVAIKKIGNAFDNRIDAKRTLREIKLLCHMDHDNVI KIKDIIKPADREKFNDVYFVYELMDTDLNQIIHSSQALTDDHCQYFLYQL LRGLKYIHSANVLHRDLKPSNLLLNANCDLKICDFGLARTTSETDFMTEY VVTRWYRAPELLLNCSEYTAAIDIWSVGCIFMEILKREPLFPGKDYVQQL SLITELLGSPDDSDLGFLRSDNARKYVKQLPHFPKQPFAEKFPNVXPLAI DLAERMLVFDPSKRITVEEALNHPFLSSLHEXNEEPVCPSPFVFDFEQAS LDEEDIKELIWRESLHFNPDNMLG	B
18	MdMAPK16-1	MDP0000170804	>MdMAPK16-1 MFMIIQSSAXVDFFTEYGEGSRYKIEEVIGXGSYGVVCSAYDTHTGEKVA IKKINDIFEHVSDATRILREIKLLRLLRHPDIVEIKHILLPPSRREFKXI YVVFELMESDLHQVIKANDDLTPEHYQFFLYQLLRGMXYIHTANVFHRDL KPKNILANADCKLKICDFGLARVAFSDTPTAIFWTDYVATRWYRAPELCG SFFSKYTPAIDIWSIGCIFAELLTGKPLFPGKNVVHQLDLMTELLGTPST DAIARVRNEKARRYLSSMRRKKQIPFSQKFPNADPLALRLLERMLAFEPK DRPTAEEALADPYFKGLAKVEREPSAQPVTKMEFEFERRRITKEDVRELI YRETLEYHPKMLKEYLEGSEPTGFMYPSEV…	D
19	MdMAPK16-2	MDP0000879089	>MdMAPK16-2 MFVAMQSSADVDFFTEYGEGSRYKIEEVIGKGSYGVVCSAYDTHTGEKVA IKKINDIFEHVSDATRILREIKLLRLLRHPDIVEIKHILLPPSRREFKDI YVVFELMESDLHQVIKANDDLTPEHYQFFLYQLLRGMKYIHTANVFHRDL KPKNILANADCKLKICDFGLARVAFNDTPTAIFWTDYVATRWYRAPELCG SFFSKYTPAIDIWSIGCIFAELLTGKPLFPGKNVVHQLDLMTDLLGTPSA DAIARVRNEKARRYLSSMRRKKQIPFSQKFPNADPLALRLLERMLAFEPK DRPTAEEALADPYFKGLAKVEREPSAQPVTKMEFEFERRRITKEDVRELI YRETLEYHPKMLKEYLEGSEPTGFMYPSEV…	D
20	MdMAPK17	MDP0000277562	>MdMAPK17 MDGIRRWFQGLSSSSADHGDVSLNDAVERPPPSSASTDEEQRELMMTVDL DMSGLTPIKVPMRTNHRVATMDHHKKMLDKEFFTEYGEASQYEIQEVIGK GSYGVVASAVDTHTGEKVAIKKINDVFEHVSDATRILREIKLLRLLHHPD IVEIRHIMLPPCRREFKDIYVVFELMESDLHQVIKANDDLTPEHYQFFLY QLLRALKYIHTANVFHRDLKPKNILANADCKLKICDFGLARAACNDAPST IFWTDYVATRWYRAPELCGSFFSKYTPAIDIWSIGCIFAEMLTGKPLFPG KNVVHQLDLITDLLGTPPTESIARIRNEKARRYLSSMRRKKPVPLSQKIP NADPLALRLLERLLAFDARDRPSAEEALADPY…	D
21	MdMAPK19-1	MDP0000121116	>MdMAPK19-1 MMRPDHQNKELKEMDFFTEYGEANRYKILEVIGKGSYGVVCAAIDTHTGE KVAIKKIHDIFEHISDAFRILREVKLLRLLRHPDIVEIKXIMLPPSKKEF KDIYVVFELMESDLHQVIKANDDLTREHLQFFLYQMLRALKYMHTANVYH RDLKPKNILANANCKLKVCDFGLARVAFNDTPTTIFWTDYVATRWYRAPE LCGSFLSKYTPAIDIWSIGCIFAEVLTGKPLFPGKSVIHQLDLITDLLGT PPLETISGVRNEKARKYLEMQRKPPVPFTQKFPKADPLALRLLQRLLAFD PKDRPTAEQALADPYFKGLAKVEREPSCQPISKMEFEFERRRVTKEDIRE LIYREILEYHPQLLKDYMNGTEGTSFMYPS…	D
22	MdMAPK19-2	MDP0000169216	>MdMAPK19-2 MMRPDHQNKELKEMDFFTEYGEANRYKILEVIGKGSYGVVCAAIDTHTGE KVAIKKIHDIFEHISDAFRILREVKLLRLLRHPDIVEIKXIMLPPSKKEF KDIYVVFELMESDLHQVIKANDDLTREHLQFFLYQMLRALKYMHTANVYH RDLKPKNILANANCKLKVCDFGLARVAFNDTPTTIFWTDYVATRWYRAPE LCGSFLSKYTPAIDIWSIGCIFAEVLTGKPLFPGKSVIHQLDLITDLLGT PPLETISGVRNEKARKYLEMQRKPPVPFTQKFPKADPLALRLLQRLLAFD PKDRPTAEQALADPYFKGLAKVEREPSCQPISKMEFEFERRRVTKEDIRE LIYREILEYHPQLLKDYMNGTEGTSFMYPS…	D
23	MdMAPK19-3	MDP0000195781	>MdMAPK19-3 MMRPGHQNKELKEMDFFTEYGEANRYKILEVIGKGSYGVVCAAIDTHTGE KVAIKKIHSIFEHISDAIRILREVKLLRLLRHPDIVEIKRIMLPPSKREF KDIYVVFELMESDLHQVIKANDDLTREHQQFFLYQMLRALKYMHTANVYH RDLKPKNILANANCKLKVCDFGLARVAFNDTPTTIFWTDYVATRWYRAPE LCGSFFSKYTPAIDIWSIGCIFAEVLTGKPLFPGKSVIHQLDLITDLLGT PPLETISGVRNEKARKYLMEMRRRPPVPFTQKFPKADPLALRLLQRLLAF DPKDRPTAEQALADPYFKGLAKVEREHSCQPISKMEFEFERRRVIKEDIR ELIYREILEYHPQLLKDYMNGTEGTSFMYP…	D
24	MdMAPK19-4	MDP0000233021	>MdMAPK19-4 MMRPDHQNKELKEMDFFTEYGEANRYKILEVIGKGSYGVVCAAIDTHTGE KVAIKKIHDIFEHISDAFRILREVKLLRLLRHPDIVEIKXIMLPPSKKEF KDIYVVFELMESDLHQVIKANDDLTREHLQFFLYQMLRALKYMHTANVYH RDLKPKNILANANCKLKVCDFGLARVAFNDTPTTIFWTDYVATRWYRAPE LCGSFLSKYTPAIDIWSIGCIFAEVLTGKPLFPGKSVIHQLDLITDLLGT PPLETISGVRNEKARKYLEMQRKPPVPFTQKFPKADPLALRLLQRLLAFD PKDRPTAEQALADPYFKGLAKVEREPSCQPISKMEFEFERRRVTKEDIRX LIYREILEYHPQLLKDYMNGTEGTSFMYPS…	D
25	MdMAPK20-1	MDP0000188369	>MdMAPK20-1 MESMQQNQTEMDFFSDYGDANRYKIQEVIGKGSYGVVCSAIDTHTGEKVA IKKIHDIFEHISDAARILREIKLLRLLRHPDIVEIKHIMLPPSRRDFKDI YVVFELMESDLHQVIKANDDLTREHYQFFLYQLLRALKYIHTANVYHRDL KPKNILANANCKLKICDFGLARVAFNDTPTTIFWTDYVATRWYRAPELCG SFFSKYTPAIDVWSIGCIFAEVLTGKPLFPGKNVVHQLDLMTDLLGTPSL DTISRVRNEKARRYLXRMRKKQPALADPYFKGLSRVEREPSCQPITKMEF EFERRRVTKEDIRELIFREILEYHPQLLKDYINGTERTNFLYPSAVDQFR KQFAHLEENGGKSGPVIPLERKHVSLPRST…	D
26	MdMAPK20-2	MDP0000250639	>MdMAPK20-2 MDFFSDYGDANRYKIQEVIGKGSYGVVCSAIDTHTGEKVAIKKIHDIFEH ISDAARILREIKLLRLLRHPDIVEIKHIMLPPSRRDFKDIYVVFELMESD LHQVIKANDDLTREHYQFFLYQLLRALKYIHTANVYHRDLKPKNILANAN CKLKICDFGLARVAFNDTPTTIFWTDYVATRWYRAPELCGSFFSKEMWHA CRSCKLFSTKILVLEQYTPAIDIWSIGCIFAEVLTGKPLFPGKNVVHQLD LMTDLLGTPSLDTISRVRNEKARRYLTSMRKKQPVCFAQKFPNADPLALR LLERLLAFDPKDRPTAEQALADPYFKGLSRIEREPLCQPITKMEFEFERR RVTKEDIRELIFREILEYHPQLLKDYINGT…	D
Morus notabilis
Number	Gene	ID	Sequence	Group
1	MnMAPK1	XP_010112333.1	>MnMAPK1 MADAAHGNGAAAAHQQYTEFPAVASYGGQYIQYNIFGNLFEITNKYRPPIMPIGRGAYGIVCSVLNSETN EVVAIKKIANAFDNHMDAKRTLREIKLLRHLDHENVIAIRDVIPPPVRRDFTDVYIATELMDTDLHQIIR SNQSLSEEHCQYFLYQILRGLKYIHSANVIHRDLKPSNLLLNANCDLKICDFGLARPTAENEYMTEYVVT RWYRAPELLLNSSDYSAAIDVWSVGCIFMELMNRKPLFPGKDHVHQMRLLTELLGTPTESDLGFVRNEDA KRYIRQLSQFPRQPLGRVFSHVHPLAIDLVDKMLTFDPNKRITVEEALAHPYMARLHDVADEPVCLEPFS FEFEQQPLSEDQMKDMIYQEAIALNPEYA	A
2	MnMAPK2	XP_024024637.1	>MnMAPK2 MEGAGAAQPSDTVMSEAAPPQGEHQNPPPPQQHIGMENIPATLSHGGRFIQYNIFGNIFEVTAKYKPPIMPIGKGAYGIVCSALNSETNEHVAIKKIANAFDNKIDAKRTLREIKLLRHMDHENVVAIRDIIPPPQRETFNDVYIAYELMDTDLHQIIRSNQALSEEHCQYFLYQILRGLKYIHSANVLHRDLKPSNLLLNANCDLKICDFGLARVTSETDFMTEYVVTRWYRAPELLLNSSDYTAAIDVWSVGCIFMELMDRKPLFPGRDHVHQLRLLMELIGTPSEAELGFLNENAKRYIRQLQLYRRQSFTEKFPHVHPLAIDLVEKMLTFDPRQRITVEDALAHPYLTSLHDISDEPVSLSPFIFDFEQHALTEEQMKELIYREAL…	A
3	MnMAPK3	XP_010112959.1	>MnMAPK3 MDSGSASAETNIRGIPTHGGRFVQYNVYGNLFEVSRKYVPPIRPVGRGAYGIVCAAVNSEAREEVAIKKIGNAFDNRIDAKRTLREIKVLRHMDHENVIAIKDIVRPPQRENFNDVYIVYELMDTDLHQIIRSTQSLTDDHCRYFLYQLLRGLKYVHSANVLHRDLKPSNLFLNANCDLKIGDFGLARTTSETDFMTEYVVTRWYRAPELLLNCSEYTAAIDIWSVGCILGEIMTRKPLFPGRDYVHQLRLITELIGSPDDTSLGFLRSDNARRYVRQLPQYPKQQFSLRFPNMSAGAVDLLEKMLIFDPNRRITVDEALCHPYLAPLHDINEEPVCPRPFIFDFEQPSFTEENIKELIWREAVKFNPDPTD	B
4	MnMAPK4	XP_010089054.1	>MnMAPK4 MATKESSSGSSAESSKIKGVLTHGGRYVQYNVYGNLFEVSSKYVPPIRPIGRGAYGIVCAAVNSDTHEEVAIKKIGNAFDNRIDAKRTLREIKLLRHMEHENVIAVKDIIRPPKKETFNDVYIVYELMDTDLHQIIRSDQPLTDDHCQYFLYQLLRGLKYVHSANVLHRDLKPSNLLLNANCDLKIGDFGLARTTSETDFMTEYVVTRWYRAPELLLNCSEYTAAIDIWSVGCILGEIMTREPLFPGKDYVHQLRLITELLGSPDDASLGFLRSDNARRYMKQFPQCRKQQFAARFPNMSPGAVDLLEKMLVFDPNKRITVEEALCHPYLSSLHDINDEPVCPRPFNFDFEHPSCSEENIKELIWKESVKFNPDPTY	B
5	MnMAPK5	XP_010112322.1	>MnMAPK5 MESENEYSESEAKGVPTYGGKYVQYNILGNLFDVSAKYVPPIQPVGRGAYGIVCCATNSETKEEVAIKKIGNAFDNSIDAKRTLREIKLLSHMDHENVIKIKDIIRPPEREKFNDVYIVYELMDTDLHQIIRSSQALTDDHCQYFLYQLLRGLKYVHSANVLHRDLKPSNLLLNANCDLKICDFGLARTTSETDFMTEYVVTRWYRAPELLLNCSEYTAAIDIWSVGCILMEIIRREPLFPGRDYVQQLALITELLGSPDDFDLGFLRSDNARKYVKQLPRVPKQSFATKYPNVSPEAIDLAEKMLVFDPSKRITVEEALNHPYLSSLHEINEEPTCPSPFVFDFEQISLNEEDIKELIWRESLKFNPDNMLE	B
6	MnMAPK6	XP_010110030.1	>MnMAPK6 MATPVEPPNGIITPGKHYYSMWQTLFEIDTKYVPIKPIGRGAYGIVCSSVNRETNEKVAIKKIHNVFENRIDALRTLRELKLLRHLRHENVIALKDVMMPIHRKSFKDVYLVYELMDTDLHQIIKSSQALSNDHCQYFLFQLLRGLQYLHSANILHRDLKPGNLLINANCDLKICDFGLARTSNAKGYFMTEYVVTRWYRAPELLLCCDNYGTSIDVWSVGCIFAELLGRKPIFPGSECLNQLKLIINVLGSQREEDLEFIDNPKAKKFLKSVPYSSGTTFSHLYPNAHPLAIDLLQKMLVFDPSKRISVSEALQHPYMSPLYDPSCNPPAQVPVDLDIDEDLGEEMIREMMWSEVLHHHPEAATTNGEVCS	C
7	MnMAPK7	XP_010097025.1	>MnMAPK7 MATLVEPPNGTRQRGKHYYSMWQTLFEIDTKYVPIKPIGRGAYGVVCSSINRETNEKVAIKKINNVFENRIDALRTLRELKLLRHIRHENVIALKDVMMPIHRETFKDVYLVYELMDTDLHQIIKSSQPLSNDHCKYFLFQLLRGLKYLHSANILHRDLKPGNLLVNANCDLKICDFGLARTSRGNGQFMTEYVVTRWYRAPELLLCCDNYGTSIDVWSVGCIFAEILGRKPIFPGTECLNQLKLIINVLGSQSEADLEFIDNPKARKFIKSLPYSRGMHFTGLYPHADPLAIDLLQRMLVFDPTKRTTVTEALQHPYMAGLYDPRCNPLAQVPISLDIDENLGEHMIREMMWSEMLHYHPEADSANT	C
8	MnMAPK8	XP_010106732.2	>MnMAPK8 MNSDRQKKIKDMEFFTEYGDANRYKILEVVGKGSYGVVCAAIDTHTGEKVAIKKINDVFEHLSDAIRILREVKLLRLLRHPDIVEIKRIMLPPSKREFRDIFVVFELMESDLHQVIKANDDLTREHHQFFLYQMLRALKYMHTANVYHRDLKPKNILANANCKLKVCDFGLARVAFSDTPTTIFWTDYVATRWYRAPELCGSFFSKYTPAIDIWSIGCIFAEVLTGKPLFPGKSVVHQLDLITDLLGTPSSETISGVRNEKARRYLTEMRKKPPVPFAQKFPNADPSALRLLQRLLAFDPKDRPTAGEALADPYFKGLAKVEREPSCQPISKLEFEFERRRVTKEDIRELIYREILEYHPQLLKDYLNGSEGTNFLYPSAIGQFRKQFAY…	D
9	MnMAPK9	XP_024022150.1	>MnMAPK9 MGSGATLVDGVRRWFQRRSSTSTSSSSSSSTLIANNSNNNNNSNINCTNKSDNYCAGDPNGGHVSAVTEFRAQSSKPEQKAIQQEGEKSSELTIVEEDFDVFGLKLIKVPQRIDLKPGSMHSQKKGGAETEFFTEYGEGSQYQIQEVVGKGSYGVVGSAIDNHTGERVAIKKINDVFEHVSDATRILREIKLLRLLRHPDIVEIKHIMLPPSRREFKDIYVVFELMESDLHQVIKANDDLTPEHYQFFLYQLLRGLKYIHSANVFHRDLKPKNILANADCKLKICDFGLARVAFNDAPSAIFWTDYVATRWYRAPELCGSFFSKYTPAIDIWSIGCIFAEMLTGKPLFPGKNVVHQLDLMTDLLGTPSPESIARIRNEKARRYLSSMRKK…	E
10	MnMAPK10	XP_024025902.1	>MnMAPK10 MQPDDRRKSTAEVDFFTEYGEGIRYRIEEVIGKGSYGVVCSAYDTHTGEKVAIKKINDIFEHVSDATRILREIKLLRLLRHPDIVEIKHILLPPSRREFKDIYVVFELMESDLHQVIKANDDLTPEHYQFFLYQLLRGLKYIHTANVFHRDLKPKNILANADCKLKICDFGLARVAFNDTPTAIFWTDYVATRWYRAPELCGSFFSKYTPAIDIWSIGCIFAELLTGKALFPGKNVVHQLDLMTDMLGTPSAEAIARVRNEKARRYLSSMRKKKPIPFSQKFPNADPLALRLLERMLAFEPKDRPSAEEALADPYFKGLAKVEREPSAQPVTKMEFEFERRRITKEDVRELIYREILEYHPKMLKEYLEGSEPTGFMYPSAVDHFKKQF…	E
Nelumbo nucifera
Number	Gene	ID	Sequence	Group
1	NnMAPK1	Nn1g01636.2	>NnMAPK1 MSAEAGAASAEGNNIRGILTHGGRYVQYNVYGNLFEVPTKYVPPIRPVGRGAYGIVCAAVNSETREEVAIKKISNAFDNRIDAKRTLREIKLLRHMDHENYFLYQLLRGLKYVHSANVLHRDLKPSNLFLNANCDLKIGDFGLARATSETDFMTEYVVTRWYRAPELLLNCSEYTSAIDIWSVGCILGEIMTREPLFPGKDYVHQLRLITELIGSPDDASLGFLRSDNARRYVRQLPQYPRQQFSARFPNMSPSALDFLEKMLVFDPNKRITVDEALCHPYLSSLHDIIDEPVCSRPFVFDFEQPSFTEENIKELVWRESVKFNPGPIH*	B
2	NnMAPK2	Nn1g02138.1	>NnMAPK2 MQPDQRKKASVEVDFFTEYGEGSRYRIEEVIGKGSYGVVCSAYDTYTGEKVAIKKINDIFEHVSDATRILREIKLLRLLRHPDIVEIKHILLPPSRREFKDIYVVFELMESDLHQVIKANDDLTPEHYQFFLYQLLRGLKYIHTANVFHRDLKPKNILANADCKLKICDFGLARVAFNDTPTAIFWTDYVATRWYRAPELCGSFFSKYTPAIDIWSIGCIFSEILTGKPLFPGKNVVHQLDLMTDLLGTPSAEAIARVRNEKARRYLSSMRKKKPIPFSQKFPNADPLALRLLERMLAFEPKDRPTAEEALADPYFRGLAKVEREPSAQPVTKMEFEFERRRITKEDVRELIYREILEYHPKMLKEFLEGTESTGFMYPSAVEQFKKQFA…	D
3	NnMAPK3	Nn2g10618.2	>NnMAPK3 MEEDSEFMIVDEKGLPTHCGRYVKYNILGNLFEVSSKYVPPIQPVGRGAYGIVCCATNSETNEEVAIKKIGNAFDNRIDAKRTLREIKLLCHMDHENIIKIKDIICPPEKEKFNDVYIVYELMNTDLHQIIRSSQPLTDDHCQYFLYQLLRGLKYVHSANVLHRDLKPSNLLLDANCDLRICDFGLARTTSETDFMTEYVVTRWYRAPELLLNCSEYTAAIDIWSVGCILMEIIRREPLFPGKDYVQQLRLITELIGSPDDSDLGFLRSDNARKYVKQLPRVPKQPFSQKFPDLSPLAIDLAERMLVFDPSKRITVDEALSHPYLLSLHEINEEPTCTSPFVFDFEQSSLSEEEIKELIWRESLNFNPDKMV*	B
4	NnMAPK4	Nn2g10619.1	>NnMAPK4 MDTDLHQIIRSSQPLTDYHCQFFLYQLLRGLKYIHSANVLHRDLKPSNLLLNANCDLKICDFGLARTTSEKVPMTEYVVTRWYRAPELLLNCSAYTAAIDIWSVGCILMEIIRREPLFPGNSHVQQLRLITEMIGSPDDSDLGFLRSDNARKRVKQLPRVPKQPFSQKFPDMSPLAIDLAERMLVFYPSKRITADEALNHPYILSLHKINEEPTCSSPFNFDFEQSTLSEEDIKELIWRESLNFNPDKME*	B
5	NnMAPK5	Nn2g10635.1	>NnMAPK5 MQGAAAADSGMSNGPRNMNAGNPSDFPAIRTHDGRFIQYNIFGNLFEITSKYRPPIMPIGRGAYGIVCSVMNSETNEMVAIKKIANAFDNHMDAKRTLREIKLLRHLDHENVIAIKDVIPPPIPRAFCDVYIATELMDTDLHQIIRSNQELSEEHCQYFLYQILRGMKYIHSANVIHRDLKPSNLLLNANCDLKICDFGLARPTSENEFMTEYVVTRWYRAPELLLNSSDYTAAIDVWSVGCIFMELMNRKPLFPGRDHVHQMRLLTELLGTPAEAELGFVKNEDAKRYIRQLPLHPRQSFAHVFPHVHPAAIDLIERMLTFDPTKRITVEEALAHPYLERLHDIADEPVCPEPFSFEFEKQALVEEQMKEMIYREALAFNPEYAIW*	A
6	NnMAPK6	Nn2g12976.1	>NnMAPK6 MQGAAATDSGMANGSQSTNIGYSSDFPAFPTHDGRFIQYNIFGNLFEITAKYRPPIMPIGRGAYGIVCSVMNSETNEMVAIKKIANAFDNHMDAKRTLREIKLLRHLDHENVIAIRDVIPPPIPRAFSDVYIATELMDTDLHQIIRSNQELSEEHCQYFLYQILRGLKYIHSASVIHRDLKPSNLLLNANCDLKICDFGLARPTSENEFMTEYVVTRWYRAPELLLNSSDYTAAIDVWSVGCIFMELMNRKPLFPGRDHMHQMRLLTELLGTPTEAELGFVKNEDARRFIRQLPPHPRQPFSKMFPHVHPDAIDLIERMLTFNPTKRITVEEALAHPYLARLHDIADEPVCPEPFSFEFEKQALVEEQMKEMIYREAIEFNPEYAIW*	A
7	NnMAPK7	Nn3g18242.3	>NnMAPK7 MGGGALVDGFRRWFQRRTCSSSSSSNSNSSYDDNKLNSASKRLVANEDISVGRRQRKEEEEQQELKIVTDFDISCLKLIKVPKRNCNNRITAMDAHKKSMLDTEFFTEYGEATRYQIQEVIGKGSYGVVGSAIDTHTGERVAIKKINDVFEHVSDATRILREIKLLRLLRHPDIVEIKHIMLPPSRREFKDIYVVFELMESDLHQVIKANDDLTPEHYQFFLYQLLRALKYIHTANVFHRDLKPKNILANADCKLKICDFGLARVSFNDSPSAIFWTDYVATRWYRAPELCGSFFSKYTPAIDIWSIGCIFAEMLTGKPLFPGKNVVHQLDLMTDLLGTPSAETIARIRNEKARRYLSSMRKKPAIPFSQKFPGIDPLALRLVEHLLSFD…	D
8	NnMAPK8	Nn3g20918.1	>NnMAPK8 MQQDQRKKNPTEMDFFAEYGDANRYKIQEVIGKGSYGVVCSAIDTHTGEKVAIKKIHDIFEHISDAARILREIKLLRLLRHPDIVEIKHIMLPPSRRDFKDIYVVFELMESDLHQVIKANDDLTREHYQFFLYQLLRALKYIHTANVYHRDLKPKNILANANCKLKICDFGLARVAFNDAPTTIFWTDYVATRWYRAPELCGSFFSKYTPAIDIWSIGCIFAEVLTGKPLFPGKNVVHQLDLMTDLLGTPSMDTISRVRNEKARRYLTSMRKKQPVPFVQKFPNADPLALKLLERLLAFDPKDRPTAEEALADPYFKGLAKVEREPSCQPIAKLEFEFERRRVTKEDIRELIFREILEYHQQLLKDYMNGTERTSFLYPSAVDQFRKQFA…	D
9	NnMAPK9	Nn3g21988.4	>NnMAPK9 MDAAQSSDTVMAEAAPPPEPPPAAGVPQPGFDGIPMTLSHGGRFIQYNIFGNIFEITSKYKPPIMPIGKGAYGIVCSALNSETNEQVAIKKIANAFDNRIDGKRTLREIKLLRHMDHENVVAIRDIIPPPQREAFNDVYIAYELMDTDLHQIIRSNQALSEEHCQYFLYQILRGLKYIHSANVLHRDLKPSNLLLNANCDLKICDFGLARITSETDFMTEYVVTRWYRAPELLLNSSEYTAAIDVWSVGCIFMELMDRKPLFPGRDHVHQLRLLMELIGTPTEADLGFVSENAKRYIRQLPCHIRQSFTEKFPHVHPAAIDLVEKMLTFDPRQRITVEDALAHPYLASLHDISDEPVCSTPFSFDFEQHALSEEQMKELIYLESLAFNPE…	A
10	NnMAPK10	Nn4g24175.3	>NnMAPK10 MGGGALVDEFRRWFQRRSSDSSSNNNHDDMINDTGNRVFVSEKITVEREQGEEEAQELEIVRDFEISGLKQIKVPKRNVSNRVAAMDAHKKSMLDTEFFTEYGEASRYQIQEVVGKGSYGVVGSAIDTHTRERVAIKKINDVFEHVSDATRILREIKLLRLLRHPDIVEIKHIMLPPSRREFKDIYVVFELMESDLHQVIKANDDLTPEHYQFFLYQLLRALKYIHTANVFHRDLKPKNILANADCKLKICDFGLARVSFNDAPSAIFWTDYVATRWYRAPELCGSFFSKYTPAIDIWSIGCIFAEMLTGKPLFPGKNVVHQLDLMTDLLGTPSAESISRIRNEKARRYLSSMRKKPPVPFSQKFRDADPLALRLLERLLAFDPKDRPT…	D
11	NnMAPK11	Nn4g26162.7	>NnMAPK11 MQPDQRKKASAEVDFFTEYGEGSRYRIEEVIGKGSYGVVCSAYDTYTGEKVAIKKINDIFEHVSDATRILREIKLLRLLRHPDIVEIKHILLPPSRREFKDIYVVFELMESDLHQVIKANDDLTPEHFQFFLYQLLRGLKYIHTANVFHRDLKPKNILANADCKLKICDFGLARVAFNDAPTAIFWTDYVATRWYRAPELCGSFFSKYTPAIDIWSIGCIFAEILTGKPLFPGKNVVHQLDLITDLLGTPSPEAIARVRNEKARRYLSSMRKKKPIPFSQKFPNADPLALRLLERMLAFEPKDRPTAEEALADPYFRGLAKVEREPSAQPVTKMEFEFERRRITKEDVRELIYREILEYHPKMLKEFLEGTESTGFMYPSAVDQFKKQF…	D
12	NnMAPK12	Nn5g29698.3	>NnMAPK12 MATLVEPPNGVGSRGKHYYTMWQTLFEIDTKYVPIKPIGRGAYGIVCSSVNKETNEKVAIKKIHNAFENRVDALRTLRELKLLRHLRHENVIALKDVMMPIHRKSFKDVYLVYELMDTDLHQIIKSSQALSNDHCQYFLFQNSFEMQLLRGLKYLHSANILHRDLKPGNLLVNANCDLKICDFGLARTSSGKDQFMTEYVVTRWYRAPELLLCCENYGTSIDVWSVGCIFAELLGRKPIFPGTECLNQLKLIINVLGSQREVDLEFIDNPKARRYIKSLPYSQGKPFSQLYPNANPLAIDLLSRMLVFDPTKRISVTEALQHPYMSPLYDPNCNPPAEVPIDLDIDEDLGEDMIREMMWKEILHYHPEASSTNA*	C
13	NnMAPK13	Nn6g33297.2	>NnMAPK13 MSAEAGAAESNNMRGVLTHGGRYVQYNVYGNLFEVSTKYVPPIRPVGRGAYGIVCAAVNSETREEVAIKKIGNAFDNRIDAKRTLREIKLLRHMDHENIIALKDIIRPPQKESFNDVYIVYELMDTDLHQIIRSNQPLTDDHCQYFLYQLLRGLKYVHSANVLHRDLKPSNLFLNANCDLKIGDFGLARTTSETDFMTEYVVTRWYRAPELLLNCSEYTAAIDIWSVGCILGEIVTREPLFPGKDYVHQLRLITELIGSPDDASLGFLRSDNARRYVRQLPQYPRQPFSARFPNMSPGAVDLLEKMLVFDPNRRITVDEALCHPYLASLHNINDEPICPKPFVFDFEQPSFTEENIKELIWRESVKFNPDPTY*	B
14	NnMAPK14	Nn6g34361.2	>NnMAPK14 MQQDQRKKNPTETDFFTEYGDANRYKIQEVIGKGSYGVVCSAIDTHTGEKVAIKKIHDIFEHISDAARILREIKLLRLLRHPDIVEIKHILLPPSRRDFKDIYVVFELMESDLHQVIKANDDLTREHYQFFLYQLLRALKYIHTANVYHRDLKPKNILANANCKLKICDFGLARVAFNDTPTTIFWTDYVATRWYRAPELCGSFFSKYTPAIDIWSIGCIFAEVLTGKPLFPGKNVVHQLDLMTDLLGTPSMDTISQVRNEKARRYLTSMRKKQPVPFAQKFPNADPSALKLLERLLSFDPKDRPTAEEALADPYFKGLAKVEREPSCQPITKLEFEFERRRVTKEDIRELIFREILEYHPQLLKDYMNGTERTNFLYPSAVDQFRKQF…	D
15	NnMAPK15	Nn7g38432.3	>NnMAPK15 MDAAAQSSDTVMAEAAPPPEPPPPAGAPQPGFDSIPMILSHGGRFIQYNIFGNIFEITSKYKPPIMPIGKGAYGIVCSALNSETNEQVAIKKIANAFDNKIDAKRTLREIKLLRHMDHENVVAIRDIIPPPQRESFNDVYIAYELMDTDLHQIIRSNQALSEEHCQYFLYQILRGLKYIHSANVLHRDLKPSNLLLNANCDLKICDFGLARITSETDFMTEYVVTRWYRAPELLLNSSEYTAAIDVWSVGCIFMELMDRKPLFPGRDHVHQLRLLMELIGTPTEADLGFVNENAKRYIRQLPRHIRQSFTEKFPHVHPAAIDLVEKMLTFDPRQRITVEDALAHPYLASLHDISDEPVCSTPFSFDFEQHALSEEQMKELIYLEALAFN…	A
Oryza sativa
Number	Gene	ID	Sequence	Group
1	OsMAPK1	Os06g06090	>OsMAPK1 MDAGAQPPDTEMAEAGGGQQPPAAAAAAGAGAGAGMMENIQATLSHGGRFIQYNIFGNVFEVTAKYKPPILPIGKGAYGIVCSALNSETGEQVAIKKIANAFDNKIDAKRTLREIKLLRHMDHENIVAIRDIIPPPQRNSFNDVYIAYELMDTDLHQIIRSNQALSEEHCQYFLYQILRGLKYIHSANVLHRDLKPSNLLLNANCDLKICDFGLARTTSETDFMTEYVVTRWYRAPELLLNSSEYTAAIDVWSVGCIFMELMDRKPLFPGRDHVHQLRLLMELIGTPNEADLDFVNENARRYIRQLPRHARQSFPEKFPHVHPLAIDLVEKMLTFDPRQRITVEGALAHPYLASLHDISDEPVCSSPFSFDFEQHALSEEQMKDLIYQEG…	A
2	OsMAPK2	Os08g06060	>OsMAPK2 MRMEGGGGGGHGHHGGGGGGHGHHGGIGGGEAQIKGTLTHGGRYVQYNVYGNLFEVSSKYVPPIRPVGRGACGIICAVVNAQTRQEVAIKKIGNAFDNQIDAKRTLREIKLLRHMDHDNVISIKDIIRPPRRENFNDVYIVYELMDTDLHHLLRSNQPLTDDHCQYFLYQVLRGLKYVHSANVLHRDLRPSNLLLNAKCDLKIGDFGLARTTNETDFMMEYVVTRWYRAPELLLNCSEYTAAIDIWSVGCILGEIVTREPLFPGKDYVHQLRLITELIGSPDDSSLGFLRSDNARRYVRSLPQYPKQQFRARFPTMSSGAMDLLERMLVFDPSKRITVDEALCHPYLASL HEIYDEPVCPAPFSFDFEQPSLTEEDIKEIIWREALKFN…	B
3	OsMAPK3	Os02g05480	>OsMAPK3 MAIMVDPPNGMGNQGKYYYSMWQTLFEIDTKYVPIKPIGRGAYGIVCSSINRETNEKVAIKKIHNVFDNR VDALRTLRELKLLRHLRHENVIALKDIMMPVHRRSFKDVYLVYELMDTDLHQIIKSPQGLSNDHCQYFLF QLLRGLKYLHSAEILHRDLKPGNLLVNANCDLKICDFGLARTNSSKGQFMTEYVVTRWYRAPELLLCCDN YGTSIDVWSVGCIFAELLGRKPIFPGTECLNQLKLIVNVLGTMSESDLEFIDNPKARRYIKSLPYTPGVP LASMYPHAHPLAIDLLQKMLIFDPTKRISVTEALEHPYMSPLYDPSANPPAQVPIDLDIDENISADMIRE MMWHEMLHYHPEVVAAMSAR	C
4	OsMAPK4	Os06g48590	>OsMAPK4 MAMMVDPPNGMGNQGKHYYTMWQTLFEIDTKYVPIKPIGRGAYGIVCSSINRATNEKVAIKKINNVFDNR VDALRTLRELKLLRHLRHENVIALKDIMMPVHRRSFKDVYLVYELMDTDLHQIIKSSQPLSNDHCQYFLF QLLRGLKYLHSAGILHRDLKPGNLLVNANCDLKICDFGLARTNNTKGQFMTEYVVTRWYRAPELLLCCDN YGTSIDVWSVGCIFAELLGRKPIFPGTECLNQLKLIVNVLGTMSEADIEFIDNPKARKYIKTLPYTPGIP LTSMYPQAHPLAIDLLQKMLVFDPSKRISVTEALEHPYMSPLYDPSANPPAQVPIDLDIDENLGVDMIRE MMWQEMLHYHPEVVAGVNM	C
5	OsMAPK5	Os03g17700	>OsMAPK5 MDGAPVAEFRPTMTHGGRYLLYDIFGNKFEVTNKYQPPIMPIGRGAYGIVCSVMNFETREMVAIKKIANAFNNDMDAKRTLREIKLLRHLDHENIIGIRDVIPPPIPQAFNDVYIATELMDTDLHHIIRSNQELSEEHCQYFLYQILRGLKYIHSANVIHRDLKPSNLLLNANCDLKICDFGLARPSSESDMMTEYVVTRWYRAPELLLNSTDYSAAIDVWSVGCIFMELINRQPLFPGRDHMHQMRLITEVIGTPTDDELGFIRNEDARKYMRHLPQYPRRTFASMFPRVQPAALDLIERMLTFNPLQRITVEEALDHPYLERLHDIADEPICLEPFSFDFEQKALNEDQMKQLIFNEAIEMNPNIRY	A
6	OsMAPK6	Os10g38950	>OsMAPK6 MDSSSGGAGGGGGAQIKGMGTHGGRYVLYNVYGNFFEVSSKYAPPIRPIGRGAYGIVCAAVNSENGEEVAIKKIGNAFDNHIDAKRTLREIKLLRHMDHENIIAIKDIIRPPRRDNFNDVYIVSELMDTDLHQIIRSNQPLTDDHCQYFLYQLLRGLKYVHSANVLHRDLKPSNLFLNANCDLKIADFGLARTTTETDLMTEYVVTRWYRAPELLLNCSQYTAAIDVWSVGCILGEIVTRQPLFPGRDYIQQLKLITELIGSPDDSSLGFLRSDNARRYMKQLPQYPRQDFRLRFRNMSAGAVDLLEKMLVFDPSRRITVDEALHHPYLASLHDINEEPTCPAPFSFDFEQPSFTEEHIKELIWRESLAFNPDPPY	B
7	OsMAPK7	Os05g49140	>OsMAPK7 MPEANAGGRAAPAAEQRSKNTTEMDFFSEYGDSSRYKIQEIVGKGSYGVVCSAIDQHTGDKVAIKKIHNIFEHLSDAARILREIKLLRLLRHPDIVEIKHIMLPPSRRDFKDIYVVFELMDTDLHQVIKANDDLTKEHHQFFLYQMLRALKYIHTANVYHRDLKPKNILANANCKLKICDFGLARVAFNDTPTTVFWTDYVATRWYRAPELCGSFFSKYSPAIDTWSIGCIFAEILTGKPLFPGKNVVHQLDLMTDLLGTPSMDAISRIRNDKARRYLSSMRRKQPVPFSEKFPNVDPLA LKLLQRLLAFDPKDRPTAEEALADPYFKGLAKVEREPSCQPISKMEFEFERRKVTKDDIKELIFREILEYHPQLLKDYMNGSENTSFLY…	D
8	OsMAPK8	Os01g47530	>OsMAPK8 MDFFSEYGDANRYKIQEVIGKGSYGVVCSAIDQHTGDKVAIKKIHNIFEHLSDAARILREIKLLRLLRHPDIVEIKHIMLPPSRRDFKDIYVVFELMDTDLHQVIKANDDLTKEHHQFFLYQMLRALKYIHTANVYHRDLKPKNILANANCKLKICDFGLARVAFNDTPTTVFWTDYVATRWYRAPELCGSFFTKYSPAIDIWSIGCIFAEILTGKPLFPGKNVVHQLDLMTDLLGTPSMDTVTRIRNEKARRYLSSMRKKQPVPFSERFPKADPAALKLLQRLLAFDPKDRPTAEEALA DPYFKGLAKAEREPSCQPITKMEFEFERRKVTKEDVKELIFREILEYHPQLLKDYMNGTEKTNFLYPSALDNFRRQFANLEENGGKNGD…	D
9	OsMAPK9	Os05g50560	>OsMAPK9 MAVKMRIGRRRAIQQGIAEGGFEWRRVWGCREADSRGALWELVWGERSVRERNAAGAAEEVIALFIMDEMCDPASNLEYVVEKAKCDVHRTSSAEEFFTEYGDANRYRIQEVIGKGSYGVVCSAIDLHTRQKVAIKKVHNIFEHVSDAARILREIKLLRLLRHPDIVEIKHIMLPPSRRDFKDIYVVFELMESDLHQVIKANDDLTKEHYQFFLYQLLRALKYIHTASVYHRDLKPKNILANSNCKLKICDFGLARVAFNDTPTTVFWTDYVATRWYRAPELCGSFFSKYTPAIDIWSIG CIFAEVLTGKPLFPGKNVVHQLDLMTDLLGTPSMDTISRVRNEKARRYLSSMRKKDPVPFSQKFPNADPLALKLLQRLLAFDPKDRPTA…	D
10	OsMAPK10	Os01g43910	>OsMAPK10 MQQDQRKKSSTEADFFTEYGDASRYKIQEVIGKGSYGVVCSAIDVHTGEKVAIKKIHDIFEHISDAARILREIKLLRLLRHPDIVEIKHIMLPPSRRDFKDIYVVFELMESDLHQVIKANDDLTKEHYQFFLYQLLRALKYIHTANVYHRDLKPKNILANSNCKLKICDFGLARVAFNDTPTTIFWTDYVATRWYRAPELCGSFFSKYTPAIDIWSIGCIFAEVLTGKPLFPGKNVVHQLDLMTDLLGTPSMDTISRVRNDKARRYLSSMRKKEPILFSQKFPSADPLALDLLQKLLAFDPKDRPTAEEALAHPYFKGLAKVEREPSCQPITKMEFEFERRRVTKEDIRELIFREILEYHPQLLKDYINGTERTTFLYPSAVDQFRKQF…	D
11	OsMAPK11	Os06g26340	>OsMAPK11 MQTSNFRKKNAAEVDFFMGYGDVNRYEVLEVIGKGSYGLVCSANDIHTGEKVAIKKIHNIFEHISDAARILREIKLLRLLRHPDIVEIKHIMLPPSKMDFRDIYVVFELMESDLHQVIKANDDLTREHYQFFLYQMLRALKYIHTANVYHRDLKPKNILANANCKLKICDFGLARVAFTDAPTTVFWTDYVATRWYRAPELCGSFYSKYTPAIDIWSIGCIFAEVLIGKPLFPGKNVVHQLDLITDLLGTPSLDAISQVRNDKARKYLTCMRKKQPASFSHKFLKADPLALQLLRKLLAFDPKDRPSAQEALADPYFNGLAKVEREPSCQPIPKMEFEFERRRATKEDIK ELIFQEILEYHPQLLKEHISGTERPNFHHLSVVDQFRK…	D
12	OsMAPK12	Os06g49430	>OsMAPK12 MGGGGTLVDGFRRLFHRRTASGSNQSSNAGEEAASSDLEVADDPDLVALRSIRIRVPKRKMPLPVESHKKNTVEMEFFTEYGEASQYQIQEVIGKGSYGVVAAAVDTRTGERVAIKKINDVFEHVSDATRILREIKLLRLLRHPDIVEIKHIMLPPSRREFQDIYVVFELMESDLHQVIRANDDLTPEHYQFFLYQLLRALKYIHAANVFHRDLKPKNILANSDCKLKICDFGLARASFNDAPSAIFWTDYVATRWYRAPELCGSFFSKYTPAIDIWSIGCIFAELLTGRPLFPGKNVVHQLDIITDLLGTPSSETLSRIRNEKARRYLSTMRKKHAVPFSQKFRNTDPL ALRLLERLLAFDPKDRSSAEEALADPYFASLANVEREP…	D
13	OsMAPK13	Os02g04230	>OsMAPK13 MEFFTEYGEASQYQIQEVVGKGSYGVVAAAVDTHTGERVAIKKINDVFEHVSDAIRILREIKVLRLLRHPDIVVIKHIMLPPTRREFRDIYVVFELMESDLHQVIEANHDLSPEHHRFFLYQLLCALKYIHSANVFHRDLKPKNILANSDCKLKICDFGLARVAFNDSPSTIFWTDYVATRWYRAPELCGSFFSKYTPAIDIWSIGCIFAEILTGRPLFPGRNVVHQLDLITDLLGTPSSETLSRIRNENARGYLTGMQRKHPIPFSHKFHNADPLALRLLERLLAFDPKDRPTAEEALADPYFRGISKLSREPSRLPVSKFEFEFERRKLTKDDVREMIYREILEYHPQ MLQEYIRGGEQISFLYPSGVDRFKRQFAHLEENYSRGE…	D
14	OsMAPK14	Os05g05160	>OsMAPK14 MDFFTEYGEGNRYKIEEVIGKGSYGVVCSALDTHTGDKVAIKKINDIFEHVSDATRILREIKLLRLLRHPDIVEIKHILLPPSRREFKDIYVVFELMESDLHQVIKANDDLTPEHYQFFLYQLLRGLKYIHTANVFHRDLKPKNILANADCKLKICDFGLARVAFSDTPTAIFWTDYIATRWYRAPELCGSFFSKYTPAIDIWSIGCIFAELLTGKPLFPGKNVVHQLDIITDLLGTPSPETISRIRNEKARRYLNSMRRKKPIPFTQKFPNADPLAMRLLERMLAFDPKDRPSAEEALADPYFKNIANVDREPSAQPITKLEFEFERRRITKEDIRELIYREILEYHPK MLREFLEGTESTGFMYPSAVDHFKKQFAYLEEHYAKGS…	D
15	OsMAPK15	Os11g17080	>OsMAPK15 MDFFTEYGEGNRYKIEEVIGKGSYGVVCSALDTHTGEKVAIKKINDIFEHVSDATRILREIKLLRLLRHPDIVEIKHILLPPSRREFKDIYVVFELMESDLHQVIKANDDLTPEHYQFFLYQLLRGLKYIHTANVFHRDLKPKNILANADCKLKICDFGLARVAFSDTPTAIFWTDYVATRWYRAPELCGSFFSKYTPAIDIWSIGCIFAELLTGKPLFPGKNVVHQLDIITDLLGTPSTEAISRIRNEKARRYLSSMRRKKPIPFTQKFPNADPLALRLLERMLSFEPKDRPNAEEALADPYFRNIANVDREPSAQPVTKLEFEFERRRITKEDIRELIYRDILEYHPNMLREYLEGTESAGFMYPSAVDHFKKQFAYLEEHYAKGST…	D
16	OsMAPK16	Os01g45620	>OsMAPK16 MDAKKGSGEPEFFSEYGDASRYEVTEVVGKGSYGVVAAAVDTHTGGRVAIKKINDVFEHISDATRILREIKLLRLLRHPDIVEIKHIMLPPSRREFRDIYIIFELMESDLHQVIKANDDLTPEHHQFFLYQLLRGMKYIHAASVFHRDLKPKNILANADCKVKICDFGLARVSFDDTPSAIFWTDYVATRWYRAPELCGSFFSKYTPAIDIWSVGCIFAEMLMGKPLFPGKNVVHQLDLMTDLLGSPSGETISRIRNEKARRYLGNMRKKPRVPFSQKFPGADPMALHLLERLLAFDPKDRPTAAEALTDPYFTGLANSEREPIAQPISKLEFEFERRKLAKDDVRELIY REILEYHPQMMQKYLRGGDQSNFLYPSGVDRFKRQFAH…	D
17	OsMAPK17	Os05g50120	>OsMAPK17 MGGRARSILRWLRHHRSRRVSSSSFHLTTTGDDTVKDLHDPRREDAEGDGWEEVHEGPESDPEEYIALVSEDAGTHLPVRTEPRRMDPSKKEPDFFTEYGEANRYKVSEVIGKGSYGVVAAAVDTQTGERVAIKKINDVFDHVSDATRILREIKLLRLLRHPDIVEIKHIMLPPSRREFRDIYVIFELMESDLHQVIKANDDLTPEHHQFFLYQLLRGMKYIHAASVFHRDLKPKNILANADCKLKVCDFGLARVSFNDTPSAIFWTDYVATRWYRAPELCGSFFSKYTPAIDIWSVGCIFAELLTGKPLFPGKNVVHQLDLMTDLLGTPSAESLAKIRNEKARRYLSNM RKKPRVPFTKKFPGVDPMALHLLERLLAFDPKDRPSAE…	D
Salvia miltiorrhiza
Number	Gene	ID	Sequence	Group
1	SmMAPK1	SMil_00012361-RA_Salv	>SmMAPK1 MVDGDQPADDEMSEAEPQQHPAPPTPTDQIPATLSHGGRFIQYNIFGNVFEVTSRYKPPIMPIGKGAYGIVCSAVNSETSEHVAIKKIANAFDNKIDAKRTLREIKLLRHMDHENIISIRDVIPPPQREAFNDVYIAYELMDTDLHQIIRSNQPLSEEHCQYFLYQILRGLKYIHSANVLHRDLKPSNLLLNANCDLKICDFGLARVTSETDFMTEYVVTRWYRPPELLLNSSDYTAAIDIWSVGCIFMELMDRKPLFPGRDHVHQLRLLIELIGTPSEAELGLLNENAKRYIRQLPPYRRQSFTEKFPQVHPLAVDLVEKMLTFDPRQRITVEGALAHPYLNSLHDISDEPTCSTPFSFDFEQHALTEDQMRELIYQEGLAFNPDYRRT	A
2	SmMAPK2	SMil_00020318-RA_Salv	>SmMAPK2 MEGGAPAAADTVMSEAEPQQQPQPPMDHIPSTFSHGGRFIQYNIFGNIFEVTAKYKPPIMPIGKGAYGIVCSALNAETNEHVALKKIANAFDNKIDAKRTLREIKLLRHMDHENVVAIRDIIPPPQREVFNDVYIAYELMDTDLHQIIRSNQALSEEHCQYFLYQILRGLKYIHSANVLHRDLKPSNLLLNANCDLKICDFGLARVTSESDFMTEYVVTRWYRAPELLLNSSDYTTAIDVWSVGCIFMELMDRKPLFPGRDHVHQLRLLMELIGTPSEAELGLLNENAKRYIRQLPPYRRQSFTDKFPHVHPLAIDLVEKMLTFDPRQRITVEGALEHPYLNSLHDISDEPVCVTPFNFDFEQHALTEEQMKELIYREALAYNPEYHQPM	A
3	SmMAPK3	SMil_00014847-RA_Salv	>SmMAPK3 MADMGAAGGQYPDFPAVATHGGQFIQYNIFGNTFEVTTKYRPPIMPIGRGAYGIVCSVMNSESNEMVAVKKIANAFDNYMDAKRTLREIKLLRHLDHENVIAITDVIPPPLRREFTDVYIATELMDTDLHQIIRSNQGLSEEHCQYFLYQLLRGLKYIHSAGVIHRDLKPSNLLLNANCDLKICDFGLARTSSENDFMTEYVVTRWYRAPELLLNSSEYTAAIDVWSVGCIFMELMNRKPLFAGKDHVHQMHLLIELLGTPTDSDLNFTRNEDARRYIRQLPRHSRQNLAQVFPHVNPLAIDLIDKMLTINPAKRITVEAALEHPYLAKLHDVADEPVCLTPFAFDLEHQMLTEEQMKDMIYKEALELNPTYV	A
4	SmMAPK4	SMil_00011692-RA_Salv	>SmMAPK4 MSLSGPSAVGPMALYGNDRGNSRLFSALLESSCLICSENVGLLLNLWFDFGVDLPLPSVVDLERGCDCDVRERKCRDFMKWGCDCKNADAYAAVNSETREEVAIKKIGNAFDNRIDAKRTLREIKLLLHMDHDNVIAIKDIIRPPQKENFNDVYIVYELMDTDLHQIIRSNQPLADDHCRYFLYQILRGLKYVHSANVLHRDLKPSNLLLNANCDLKIGDFGLARTTSETDFMTEYVVTRWYRAPELLLNCSEYTAAIDIWSVGCILGEIMTRQPLFPGKDYVHQLRLITELIGSPDDASLGFLRSNNARRYVRQLPQYPKQQFSARFSNTAPGALDLLEKMLVFDPSRRITVNEALCHPYLAPLHNINEEPVCPRPFAFDFEQPSVTEE…	B
5	SmMAPK5	SMil_00009325-RA_Salv	>SmMAPK5 MSVESSSGSGDHGGHNIKGVATHGGRYVQYNVYGNLFEVSRKYVPLRPVGRGAYGIVWLIAFLSTFVLRSRPDFSSCLSAAVNSETREEVAIKKIGNAFDNRIDAKRTLREIKLLRHMNHDNVVAIKDIIRPPQKENFNDVYIVYELMDTDLHQIIQSNQTLTDDHCRYFLYQILRGLKYVHSANVLHRDLKPSNLLLNANCDLKIGDFGLARTTSETDFMTEYVVTRWYRAPELLLNCSEYTAAIDIWSVGCILGEIMTRKPLFPGKDYVHQLRLITELIGSPDDASLGFLRSDNARRYVRQLPQYVKQQFSSRFPNTSAGALDLLEKMLVFDPSKRITVDEALCHQYLAPLHDINEEPVCPRPFVFDFELPSFTEENIKELIWRESVK…	B
6	SmMAPK6	SMil_00016835-RA_Salv	>SmMAPK6 MDSLTLFSTAAIFLADGFYWTVCFLPLYLATKNAKYNADEKSKFYRAHRYHLVGESISIRCPCLDFDFDFDESRITRAVAPQRSDLYLYEVADQKVKLAVGEKPDELLVPAKGGIHTYNISGDTSAAWLLSGAAFPSLQHLSLQFNNLAGILPEFSSKNLAHLDLARNNISRNFPKFSDCSILQHLDYFIQTKISNPANLKHYHLHYSTPPPSPSPPPPPENSPLLLFLMAPESKPNISGVLTHGGKYVRYNLYGNLFEVSSKYIPPLRPLGRGAYGLVCSAVNKEANEEVAIKKIGNAFDNRIDAKRTLREIKLLRHLDHENLIAIKDIIRPPKREAFNDVYIVYELMDTDLHQIIRSDQALTDDHCQYFLYQLLRGLRYVHSAHVLHR…	B
7	SmMAPK7	SMil_00025154-RA_Salv	>SmMAPK7 MEHVTYNLKGCLFQVPRRYGHPLRPIGRGASGLVCAAMDTETNEEVAIKKIGNAFENRIDAKRTLREIKILRHMDHPNIISIRDIIRPPRKEAFNDVYIVYELMDTDLHKIIASDQPLTDYHCQYLMYQVLRGLKYVHSANVLHRDLKPSNLFLNADCDLKIGDFGLARSTSDANFMTEYVVTRWYRAPELLLNCSKYTAAVDVWSVGCILAEILTREPLFPGGNYLHQLLLITKLLGTPDDSSLKFLLSENARRYVKQLPHFPKQHFPAVFPNMSPLALDLLEKMLVFDPDQRITVDEALSHPYLSVLHEINAQPVCSMPFTCDFEQPSITEENVKELIWRESLFFNPYPLH	B
8	SmMAPK8	SMil_00015618-RA_Salv	>SmMAPK8 MEKENEIESNATAVQVKGVPIHGGRFIQYNVLGNLFEVPSKYAPPITPVGRGAYGLVCSATNAETMEEVAIKRIANAFDNRIDAKRTLREIKLLTHMDHENVIKIKDIIRPPDKADFNDVYIAYELMDTDLHQIICSTQELTEDHCQYFLYQLLRGLKYVHSAGVLHRDLKPSNLLLNSNCDLKICDFGLARTSSETDFMTEYVVTRWYRAPELLLNCSEYTAAIDMWSVGCILMEIIKREPLFPGKDYIQQLGLITELLGSPEDSDLGFLRSDNAQRYIKQLPHVPKQPFPQKFRGVSPVAIDLAGRMLVFDPAKRITVEEALNHPFLSSLHEINEEPTCPSPFVFDFEQSSLCEEDIKELIWTESLNFNPE	B
9	SmMAPK9	SMil_00023815-RA_Salv	>SmMAPK9 MATPVEPPNGVRSQGKHYYSMWQTLFEIDTKYVPIKPIGRGAYGIVCSSVNRETNEKVAIKKIHNAFENRVDALRTLRELKLLRHLRHENVIALKDVMLPIQKGSFKDVYLVYELMDTDLHQIVKSSQALTNDHCQYFLFQLLRGLKYLHSANILHRDLKPGNLLINANCDLKICDFGLARTSSSKGQFMTEYVVTRWYRAPELLLCCDNYGTSIDVWSVGCIFAELLGRKPIFPGTECLNQLKLIINILGSQKEDDLDFIDNPKAKKYIRTLPYSLGTPFTRLYPHAHPLAIDLLQKMLVFDPSKRISVTDALQHPYMSPLYDPRCDPPAQVPINLDIDEDLEEGMIREMMWKEILHYHPEAAPATTEIAI	C
10	SmMAPK10	SMil_00002185-RA_Salv	>SmMAPK10 MEQSAVESPNPRRRLRHLHLNQIVSRGLLYPPRINQSMDLESDPCFRSRFAKNDQIHPLEEHWALQTRSWRVDLPELSEKGCKYTPPLFNGGVYLHPXVDLPELSEKGCKYTPPLFNGGVYLHPFSESSRVYLHPFSESSGRSTRHDRVWGAQCSRGVDFRVYWKSGGGILKLWLYSSTGAIAFPRNDQGGRLKGKESEDSNQYQTEIRVYLYNLRLMCMENPHSEMATPVEPPNGFRPIGKHYYTMWHTLFEIDTKYIPIKGIGRGAYGVVCSSINRDTNERVAIKKINNVFGNRVDALRTLRELMLLRCIKHENVIALKDVMMPSNWRGFKDVYLVYELMDTDLHQIIKSSQPLSNDHCKFFIFQLLRGLKYLHSANILHRDLKPGN…	C
11	SmMAPK11	SMil_00023017-RA_Salv	>SmMAPK11 MGGGTFVDGVRRWFQRRPNTTSNISNNELQPHAVLTEQPQRALSIVDDFDISGLKLIKVPKRLDFPFSNPAMDSHKKSNLETEFFTEYGEASRYQVQEVIGKGSYGVVEIKLLRLLRHPDIVEIKHIMLPPSRREFRDIYVVFELMESDLHQVIKANDDLTPEHYQFFLYQLLRGLKYTHSANVFHRDLKPKNILANADCKLKICDFGLARVSFNDAPSAIFWTDYVATRWYRAPELCGSFFSKYTPAIDIWSIGCIFAEMLTGRPLFPGKNVVHQLDLMTDLLGTPPPESIARIRNEKARRYLSSMRKKQPVPFSQKFPNSDPLALRLLERLLAFDPKDRPTAEEALSDPYFHGLSNGDREPSTVPISKLEFEFERRKLTKDDVRELI…	D
12	SmMAPK12	SMil_00000066-RA_Salv	>SmMAPK12 MELMKANHGLLVNAVNSFFSVTDVDFFTEYGEGSRYKIEEVIGKGSYGVVCSAFDTHLGEKVAIKKINDIFEHVSDATRILREIKLLRLLRHPDIVEIKHILLPPSRREFKDIYVVFELMESDLHQVIKANDDLTPEHYQFFLYQLLRGLKYIHTANVFHRDLKPKNILANADCKLKICDFGLARVAFNDTPTAIFWTDYVATRWYRAPELCGSFFSKYTPAIDIWSIGCIFAELLTGKPLFPGKNVVHQLDLMTDLLGTPPPETIARIRNEKARRYLSSMRKKKPIPLSYKFPNADPLALRLLERMLAFDPKDRPSAEEALADPYFRNLARVEREPSAQPVTKMEFEFERRRITKEDVRELIYREILEYHPKMLKEFLEGAEPTGFMY…	D
13	SmMAPK13	SMil_00014156-RA_Salv	>SmMAPK13 MSIDVDFFTQYGEGSRYRIEEVIGKGSYGVVCSAYDTRSGEKVAIKKINDIFEHVSDATRILREVKLLRLLRHPDIVEIKHILLPPSRREFKDIYVVFELMESDLHQVIKANDDLTPEHYQFFLYQLLRGMKYIHTANVFHRDLKPKNILANADCKLKICDFGLARVAFNDTPTAIFWTDYVATRWYRAPELCGSFFSKYTPAIDIWSIGCIFAELLTGKPLFPGKNVVHQLDLMTDLLGTPPPETIARIRNEKARRYLSSMRRKKAIPLSHKFPNADPFALRLLQRMLAFDPKDRPSAEEALADPYFRNLSRVEREPSAQPVTKMEFEFERRRITKDDVRELIYREILEYHPKMLKEHLDGAEPTSFMYPSAVDKFKKQFAFLEEHWR…	D
14	SmMAPK14	SMil_00000590-RA_Salv	>SmMAPK14 MGIYRDYKGKGYEAWRVDTTLAEALSVCAGIIYSFSEIRHVGSLSVAALLGQAIKVSLAFPIVLDVATLPLMPAQDLLLHTLARGDDSYTCIISADNNILQFDCVVVSIASWTVFDELISGDEFAADIYLYAIDRRKGKDYHLPLYSAKHTDPHGCVRFLGNMPFKDFFTEYGEANLYEIQEVVGKGSYGVVAAAVDTHTGEKVAIKKINDIFEHVCEATRILREIKLLRLLRHPDIVEIKHIMLPPCRREFKDIYVVFELMETDLHHVIKTNDDLTPGHHQFFLYQLLRALKYIHSANVFHRDLKPKNILANADCKLKICDFGLARASFGDAPSAVFWTDYVATRWYRAPELCGSFFSKYTPAIDIWSIGCIFAEMVTGKPLFPGKNV…	D
15	SmMAPK15	SMil_00002339-RA_Salv	>SmMAPK15 MPQQDQGKKILKEAEFFTDYGDANRYKILEIIGKGSYGVVCAAIDTHTGGKVAIKKITDIFEHMSDAIRILREIKLLRLLRHPDIVEIKRIILPPSRRDFRDIYVVFELMESDLHQVIKANDDLTHEHHRFFLYQMLRALKYMHTANVFHRDLKPKNILANANCKLKICDFGLARVAFGDTPTTNFWTDYVATRWYRAPELCGSFFSKYTPAIDIWSIGCIFAEVLTGKPLFPGKSVVQQLDLITDLLGTPSSETISGVRNEKARKYLLDLRKKRPVPFIEKFPNADPLALKLLERMLAFDPKDRPSAEEALSDPYFKGLSKIEREPSCQPISKLEFEFERRRVTKEDIRELIFREVLEYHPQLLRDYMSGNGGTSFIYPSAIGHFKKQ…	D
16	SmMAPK16	SMil_00007957-RA_Salv	>SmMAPK16 MQRQDQRKKIPKDTDFFTEYGEANRYKILEIIGKGSYGVVCAAIDTHTGEKVAIKKIKDIFEHTSDAIRILREIKLLRLLRHPDIVEIKRIMIPPSRRDFKDIYVVFELMESDLHQVIKANDDLTHEHHRFFLYQMLRALKYMHTANVYHRDLKPKNILANANCKLKICDFGLARVAFSDTPTAVFWTDYVATRWYRAPELCGSFSAKYTPAIDIWSIGCIFAEVLAGKPLFPGKSVVHQLDLITDLLGTPSIDTISGVRNEKARKYLMDMRRKRSVPFAEKFPNAADPSALKLLQRLLAFDPKDRPSAEEALADPYFKGLSKIEREPSCQPISKMEFEFERRRLTKEDIRELIFREILEYHPQLLKDYKARNGGTSFLYPSAVGQFKK…	D
17	SmMAPK17	SMil_00014885-RA_Salv	>SmMAPK17 MQQSSAELEFFSEYGDASRYKIQEVIGKGSYGVVCSAIDTHTGEKVAIKKIHDIFEHISDAARILREIKLLRLLRHPDIVEIKHIMLPPSRREFKDIYVVFELMESDLHQVIKANDDLTREHHQFFLYQLLRALKYIHTANVYHRDLKPKNILANANCKLKICDFGLARVAFNDTPTTIFWTDYVATRWYRAPELCGSFFSKYTPAIDIWSIGCIFAEVVTGKPLFPGKNVVHQLDMITDLLGTPSMETISHVRNEKARRYLTSMRKKQPIPFAQKFPNADPLALRLLERLLAFDPKDRPTAEQALADPYFKGLAKAEREPSCQPISKMEFEFERRRVTKEDVRELIYREILEYHPQLRKDYINGIERTNFLYPSAIDHFKNQFAHLEG…	D
18	SmMAPK18	SMil_00025312-RA_Salv	>SmMAPK18 MQSDHRKKSSTELDFFSEYSEASRYKIQEVVGKGSYGVVCSAIDTRTGEKVAIKKIHDIFEHISDAARILREVKLLRLLRHPDVVEIKHIMLPPSRREFKDIYVVFELMESDLHQVIKANDDLTREHYQFFLYQLLRALKYIHTANVYHRDLKPKNILANANCKLKICDFGLARVAFNDTPMTVFWTDYVATRWYRAPELCGSFFSKYTPAIDIWSIGCIFAEVLTGRPLFAGKNVVHQLDMITDLLGTPSMDTISRVRNDKARRYLTSMRKKSPVPFSQKFPNADQLALRLLEKLLAFDPRDRPTAEEALADPYFKGLAKVDREPSCQPISKMEFEFERRRVTKEDIRELIFREILEYHPQLLKDYINGIERTSYVYPSAVDQFKKQF…	D
Solanum lycopersicum
Number	Gene	ID	Sequence	Group
1	SlMAPK1	AY261512.1	>SlMAPK1 MDGSVPQTDTMMSDVAAPPAQQPPPPSQPLAGMDNIPATLSHGGRFIQYNIFGNIFEVTAKYKPPIMPIGKGAYGIVCSALNSETNESVAIKKIANAFDNKIDAKRTLREIKLLRHMDHENIVAIRDIIPPPQREAFNDVYIAYELMDTDLHQIIRSNQGLSEEHCQYFLYQILRGLKYIHSANVLHRDLKPSNLLLNANCDLKICDFGLARVTSETDFMTEYVVTRWYRPPELLLNSSDYTAAIDVWSVGCIFMELMDRKPLFPGRDHVHQLRLIMELIGTPSEAEMEFLNENAKRYIRQLPLYRRQSFTEKFPHVNPAAIDLVEKMLTFDPRRRITVEDALAHPYLTSLHDISDEPICMTPFSFDFEQHALTEEQMKELIYRESIAFN…	A
2	SlMAPK2	AY261513.1	>SlMAPK2 MDGSAPQTDTVMSDAAAGQQPAMPPLPMAGMENIPATLSHGGRFIQYNIFGNIFEVTAKYKPPIMPIGKGAYGIVCSALNSETNEHVAIKKIANAFDNKIDAKRTLREIKLLRHMDHENIVAIRDIIPPPQREAFNDVYIAYELMDTDLHQIIRSNQGLSEEHCQYFLYQILRGLKYIHSANVLHRDLKPSNLLLNANCDLKICDFGLARVTSETDFMTEYVVTRWYRPPELLLNSSDYTAAIDVWSVGCIFMELMDRKPLFPGRDHVHQLRLLMELIGTPSEAEMEFLNENAKRYIRQLPLYRRQSFVEKFPHVNPAAIDLVEKMLTFDPRRRLTVEDALAHPYLTSLHDISDEPVCMTPFSFDFEQHALTEEQMKELIYREGLAFNPE…	A
3	SlMAPK3	AY261514.1	>SlMAPK3 MVDANMGAAQFPDFPKIVTHAGQYVQYDIFGNLFEITNKYQPPIMPIGRGAYGIVCSVFNAELNEMVAVKKIANAFDNYMDAKRTLREIKLLRHLDHENVIGLRDVIPPPLRREFSDVYIATELMDTDLHQIIRSNQGLSEDHCQYFMYQLLRGLKYIHSAHVIHRDLKPSNLLLNANCDLKICDFGLARPNVENENMTEYVVTRWYRAPELLLNSSDYTAAIDVWSVGCIFMELMNRKPLFAGKDHVHQIRLLTELLGTPTESDLSFLRNEDAKRYVRQLPQHPRQQLATVFPHVNPLAIDLVDKMLTLDPTRRITVEEALAHPYLAKLHDAADEPVCPIPFSFDFEQQGIGEEQIKDMIYQEALALNPEYA	A
4	SlMAPK4	HM367593	>SlMAPK4 MDAENIENSVEIKGIPTRDGKYVEYNVVGNLFEVTSKYVPPIQPVGRGAYGIVCCATNSETKEEIAIKKIGNAFENRIDAKRTLREIKLLSHMDHENVIKIKDIVRPPDREEFNDVYIVYELMDTDLHQIIRSSQALTEDHCQYFLYQLLRGLKYVHSANVLHRDLKPSNLLLNANCDLKICDFGLARTTSEADFMTEYVVTRWYRAPELLLNCTEYTAAIDIWSVGCILMELIKREPLFPGRDYAQQLGLIIKLLGSPEESDLGFLRSDNARKYVKQLPQVPKQPFSEHFPDVSPLALDLAEKMLVFDPAKRITVEDALNHPFMISLHEINEEPVCTSPFNFDFEQASLSEEDIKELIWNEALKFDPDTTK	B
5	SlMAPK5	HM036493	>SlMAPK5 MDHDNVIAIRDIIRPPQTENFNDVYIVYELMDTDLHQIVRSNQQLTDDHCRYFLYQILRGLKYIHSANVLHRDIKPSNLFLNANCDLKVGDFGLARTTSETDFMTEYVVTRWYRAPELLLNCSEYTAAIDIWSVGCILGEMMTRQPLFPGRDYVHQLKLITELIGSPDDASLGFLRSDNARRYVRQLPQYPRQQFAAKFPNASPGAVDLLEKMLVFDPSKRVTVDEALCHPYLAPLHDINEEPVCPRPFSFDFEQPSFTEENIKELIWRETVNFNPDSTH	B
6	SlMAPK6	JF791807	>SlMAPK6 MSLDSSSADHGGHSNIRGVPTHGGRYVQYNVHGSLFEVSRKYVPPIRPIGRGANGMVCAAVNSETREEVAIKKIGNAFDNVIDAKRTLREIKLLSHMDHENVIAIKDVIRPPQKKNFNDVYIVYELMDTDLHQIIHSNQQLTDEHCRHFLYQILRGLKYIHSANILHRDLKPSNLLVNAKCDLKIGDFGLARTTTETDFMMEYCVTRWYRAPELLLNCSEYTSAIDIWSVGCILGEILTRQPLFPGRDYVHQLRLITELIGSPDDASLGFLRSNNARRYVRQLPRYPRQQFAARFPNSSPRAVDLLEKMLIFDPSRRITADEALCHPYLAPLHEINEEPVCPRPFSLDFEQPSLTEDNIKELIWREAAKFNPDPTH	B
7	SlMAPK7	JF791808	>SlMAPK7 MANQTGGASSIGSRDIRGVLINGGQYVRYNVYGNLFEVFSKYVPPIRPIGRGAYGLVCAAVNSETREEVAIKKIGNAFDNRIDAKRTLREIKLLRHLDHENIVAIKDLIRPPKKEAFNDVYIVSELMDTDLHQIIRSEQPLTNDHCQYFMYQLLRGLKYVHSANVLHRDLKPSNLFLNANCDLKIGDFGLARTTSETDFMTEYVVTRWYRAPELLLNCSEYTGAIDVWSVGCILGEIMTREPLFPGKDYVQQLRLITELLGSPDDASLQFLRSDNARRYVRQLPQYPKQQFSARFPSMSALAVDLLEKMLVFDPTRRITVDEALCHPFLSSLHDLNDEPICPRPFSFDFDEPSITEEKIKELIWRECVKFYPDFVEQNI	B
8	SlMAPK8	HM189670	>SlMAPK8 MATQVEAPNGIRSRGKHYYTMWQTVFEVDTKYVPIKPIGRGAYGVVCSSVNKETNEKVAIKKINNVFSNRIDALRTLRELKLLRHIRHENVIALKDVMMPIHRSSFKDIYLVYELMDTDLNHIIKSPQPLSDDHCKYFLFQLLRGLKYLHSANILHRDLKPGNLLVNANCELKICDFGLARTSRNNGQFMTEYVVTRWYRAPELLLCCDNYGTSIDVWSVGCIFAEILGRKPLFPGTECLNQLKLILNILGSQPEADLHFIDNPRAKGFIRSLPFTRGAHFSSLFPHADPLAIDLLQRMLIFDPSKRITVTEALYHPYLSSLYDPTCNLPAQFPLNLDIDENMAEPLIREMMLREIFHYHPEAAYINTFY	C
9	SlMAPK9	HM245320	>SlMAPK9 MATPVEPPNGIRSPGKHYYSMWQSLFEIDTKYVPIKPIGRGAYGIVCSSVNRESNEKVAIKKINNAFENRVDALRTLRELKLLRHLRHENVIALKDVMMPIHRRSFKDVYLVYELMDTDLHQIVKSSQTLTNDHCQYFLFQLLRGLKYLHSANILHRDLKPGNLLINANCDLKICDFGLARTSSGKDQFMTEYVVTRWYRAPELLLCCDNYGTSIDVWSVGCIFAELLGRKPVFPGTECLNQLKLIINILGSQREEDLEFIDNPKARKYIKSLPYSPGTPFSRLYPQAHPLAIDLLQRMLVFDPSKRISVMEALQHPYMSPLYDPNTDPPAQVPINLDIDEDLGEETIRDMMWTEILHYHPEAATAAMEEVM	C
10	SlMAPK10	JF795445	>SlMAPK10 MMQQDHRKKNTKEVEFFTEYGEANRYKILEVVGKGSYGVVCAAIDTHTGEKVAIKKITDIFEHASDAIRILREIKLLRLLRHPDIVDIKRIMLPPSKRDFKDIYVVFELMESDLHHVIKANDDLSHEHHRFFLYQMLRAL KYMHTANVYHRDLKPKNILANANCKLKICDLGLARVSFSDTPTTALWTDYVATRWYRAPELCGSFFSKYTPAIDIWSIGCIFAEVLTGKPLFPGKSVVHQLHLMTDPLGTPSADSKSGVRNEKARKYLTSMRKKNPVPFTEKFPGADPLVLRLLQRLLAFDPKDRPTAEEALSDPYFKGLAKIEREPSCRPISNLEFEFERRRVTKEDIKELIFREILEYHPQLQKDYIAGNDGTNFLYPSATDQFRR…	D
11	SlMAPK11	JF795446	>SlMAPK11 GCMFAEVLTGKPLFPGKSVVHQLDLITDLLGTPSVDIVSGVRNEKARKYLTDMKKKSPVPFTEKFRKADPLALRLLQRLLAFDPKDRPTAEEALADPYFKGLAKIEREPSSQPISKLEFEFERRRVTKDDIRELIFREILEYHPQLLKDYMAGNSGANFIYPSAIGNFRRQFAYLEENSGKSGPVIPPGRKHVSLPRSTVNSSTIPPRTQQNPMFDHRQVTEKATAGVRVSDPKVLRPPPRVPTAKPGRVLGPVYDGDRSIKEVTDGRVYAQNSVVQPHGMSPQYLFRSNSTHLEKCGTEAEKDRSQVKQQHGQCMVAKSSASMSFEMNTNPYYHTQARVAQLGGQIAMDAKLLQAQTQFGAVGAAAVAVAAHREVGTVQYGL	D
12	SlMAPK12	JF795447	>SlMAPK12 MQPDHRKKSSAEMDFFSEYGDANRYKIQEVIGKGSYGVVCSAIDTHTGEKVAIKKIHDIFEHISDAARILREIKLLRLLRHPDIVEIKHIMLPPSRRDFKDIYVVFELMESDLHQVIKANDDLTREHYQFFLYQLLRALKYIHTANVYHRDLKPKNILANANCKLKICDFGLARVAFNDTPTTIFWTDYVATRWYRAPELCGSFYSKYTPAIDIWSIGCIFAEVLTGKPLFPGKNVVHQLDLMTDLLGTPSMDTISRVRNDKARRYLTSMRKKQPVSFAQKFPNADPLSLKLLERLLAFDPKDRPTAEEALADPYFKGLAKSEREPSCKSISKMEFEFERRRVTKEDLRELIFREILEYHPQLRKDYLNGVERTNFLYPSAVDQFRKQF…	D
13	SlMAPK13	JF795448	>SlMAPK13 EIKLLRLLRHPDIVEIKHILLPPSRREFKDIYVVFELMESDLHQVIKANDDLTPEHYQFFLYQLLRGLKYIHTANVFHRDLKPKNILANADCKLKICDFGLARVAFNDTPTAIFWTDYVATRWYRAPELCGSFFSKYTPAIDIWSIGCIFAELLTGKPLFPGKNVVHQLDLMTDLLGTPSPESIARIRNEKARRYLSSMRKKKPVPFSHKFPHADPLALRLLERMLAFDPKDRPNAEEALADPYFRNLAKVEREPSAQPVTKMEFEFERRRITKEDVRELIYREILEYHPKMLKEFLEGQEPTGFMYPSAVDKFKKQFAYLEEHYGKGGAAAPPERQHSSSLPRACVLYSDNSVQNPLEVANDLSKCSIKEDEKPQADRSSMIPMTRLP…	D
14	SlMAPK14	JF795449	>SlMAPK14 MVMDFKEFFTEYGEAHQYEIQEVVGKGSYGVVAAAIDTHTGEKVAIKKIKDVFEHSCEATRILREIKLLRLLRHPDIVEIKHILLPPCPREFKDIYVVFELMECDLQHVIKANDSLTAEHYQFFMYQLLRGLKYMHTANVFHRDLKPKNILANADCKLKICDFGLARVSLGDNPSAVFWTDYVATRWYRAPELCGSFFSKYTPAVDIWSLGCIFAEMLTGKPLFPGKNAVHQLDLITDLLGTPSTEAISRIKNEKARRYLSSMKKKAPIPLSQQFPHVDPLALRLLERLIAFDPKDRPSAEEALAHPYFRGLANKEQEPSSQTISKFEFDFERRKLGKEDIRELIYREILEYHPQMLQEHLHGTDHTHFMYPSGVDCFKQQFDHLEGQS…	D
15	SlMAPK15	JF795451	>SlMAPK15 YFRGLANIENEPSARPISKSEFDFERRKLSKEDITELIYREILEYHPQMLQEYLQGTEHTSFLYPSGVDCFKEQFDLLEGDGRNITHHPRRYTSLPRERVYVSIDEETDQHDDYERHVETVVAHNRLPSQRGSDEINRADSSNENEGHSQNELSPTSNTARCLIRSASISFSKCIGAVWDDCEDTTYKRYDNGISRSSKEPATLYA	D
16	SlMAPK16	JF795450	>SlMAPK16MGGSSTFVDGVLRWFHHRRHTNEDAILTQTHNSTDTHLQEKQHEFTITEDFDFTGLKLIKVPKRFHLPISSSSSSMDPTKKNALETEFFTEYGEASRYQVQEVIGKGSYGVVGSAVDTHTGERVAIKKINDVFDHVSDATRILREIKLLRLLRHPDIVEIKHIMLPPSRREFKDIYVVFELMESDLHQVIKANNDLTHEHYQFFLYQLLRGLKYIHTANIFHRDLKPKNILANADCKLKICDFGLARVSFNDVPSAIFWTDYVATRWYRAPELCGSFFSKYTPAIDIWSIGCIFAELLSGKPLFPGKNVVHQLDLITDLLGTPPPETVAKIRNEKARRYLSSMRKKQPVGFAKKFPNADPLALRLLERLLAFDPKDRPSAEEGLEDPYFH…	D
Solanum melongena
Number	Gene	ID	Sequence	Group
1	Smechr0602336.1	Smechr0602336.1	>Smechr0602336.1 MGGGSTFVDGVRRLFHRRSTTTTITTSVHSNGEPILNNLEKPIKISDSQEEGELTIIEDFDISGLKLIKVPKRVDFPFSSASYSMDSHKKKSQEADFFTEYGEASRYQIQEVIGKGSYGVVASAVDTKTGERVAIKKINDVFEHVSDATRILREIKLLRLLRHPDIVEIKHIMLPPSRREFKDIYVVFELMESDLHQVIKANDDLTPEHYQFFLYQLMRGLKYIHTANVFHRDLKPKNILANADCKLKICDFGLARVSFNDTPSAIFWTDYVATRWYRAPELCGSFFSKYTPAIDIWSIGCIFAEMLSGKPLFPGKNVVHQLDLITDLLGTPPPETIAKIRNEKARRYLSNMRKKTPVPYSQKFLYADPLALRLLERMLAFD…	D
2	Smechr0102309.1	Smechr0102309.1	>Smechr0102309.1 MQTDQRKKGSGDVDFFTEYGEGNRYRIEEVIGKGSYGVVCSAYDTHLGEKVAIKKINDIFEHVSDATRILREIKLLRLLRHPDIVEIKHILLPPSRREFKDIYVVFELMESDLHQVIKANDDLTPEHYQFFLYQLLRGLKYIHTANVFHRDLKPKNILANADCKLKICDFGLARVAFNDTPTAIFWTDYVATRWYRAPELCGSFFSKYTPAIDIWSIGCIFAELLTGKPLFPGKNVVHQLDLMTDLLGTPSPESIARIRNEKARRYLSSMRKKKPVPFSHKFPHADPLALRLLERMLAFDPKDRPNAEEALADPYFRNLAKVEREPSAQPVTKMEFEFERRRITKEDVRELIYREILEYHPKMLKEFLEGQEPTGFMYPSAV…	D
3	Smechr0702237.1	Smechr0702237.1	>Smechr0702237.1 MQPDHKKKSSAEMDFFSEYGDANRYKIQEVIGKGSYGVVCSAFDTHTGEKVAIKKIHDIFEHISDAARILREIKLLRLLRHPDIVEIKHIMLPPSRRDFKDIYVVFELMESDLHQVIKANDDLTREHYQFFLYQLLRALKYIHTANVYHRDLKPKNILANANCKLKICDFGLARVAFSDTPTTIFWTDYVATRWYRAPELCGSFYSKYTPAIDIWSIGCIFAEVLTGKPLFPGKNVVHQLDLMTDLLGTPSMDTISRVRNDKARRYLTSMRKKQPVSFAQKFPNADPLGLKLLERLLAFDPKDRPTAEEALADPYFKGLAKSEREPSCKSISKMEFEFERRRVTKEDLRELVFREILEYHPQLRKDYLNGVERTNFLYPSAV…	D
4	Smechr0501611.1	Smechr0501611.1	>Smechr0501611.1 MGGSGTFVDGVLRWFHRRHTNEDAILTQPHNSGDTHLQGKQEEFTITEDFDITGLKLIKVPKRFDLPISSSSMDPVKKNALETEFFTEYGEASRYQVQEVIGKGSYGVVGSAVDTHTGEKVAIKKINDVFDHVSDATRILREIKLLRLLRHPDIVEIKHIMLPPSRREFKDIYVVFELMESDLHQVIKANNDLTHEHYQFFLYQLLRGLKYIHTANIFHRDLKPKNILANADCKLKICDFGLARVSFNDVPSAIFWTDYVATRWYRAPELCGSFFSKYTPAIDIWSIGCIFAELLSGKPLFPGKNVVHQLDLITDLLGTPPPETVAKIRNEKARRYLSSMRKKNPIGFAKKFPNADPLALRLLERLLAFDPKDRPSAAEGLE…	D
5	Smechr0702324.1	Smechr0702324.1	>Smechr0702324.1 MQQDQRKKSSKEVEFFTEYGDANRYKILEVIGKGSYGVVCAAIDTHTGEKVAIKKITDIFEHMSDAIRILREVKLLRLLRHPDIVEIKRIILPPSRREFRDIYVVFELMESDLHHVIKANDDLTHEHHRFFLYQMLRALKFMHTANVYHRDLKPKNILANANCKLKICDFGLARVAFSDTPTTIFWTDYVATRWYRAPELCGSFFSKYTPAIDIWSIGCIFAEVLMGKPLFPGKSVVHQLDLITDLLGTPSVDIISGVRNEKARKYLTDMKKKSPVPFTEKFQKADPLALRLLQRLLAFDPKDRPTAEEALADPYFKGLAKIEREPSSQPISKLEFEFERRRITKDDIRELIFREILEYHPQLQKDYMAGNSGANFLYPSAI…	D
6	Smechr1102198.1	Smechr1102198.1	>Smechr1102198.1 MVMDFKEFFTEYGEAHQYEIQEVVGKGSYGVVAAAIDTHTGEKVAIKKINDVFEHVCEATRILREIKLLRLLRHPDIVEIKHILLPPCPREFKDIYVVFELMECDLQNVIKANDSLTGEHYQFFMYQLLRGLKYMHTANVFHRDLKPKNILANADCKLKICDFGLARVSLGDTPSAVFWTDYVATRWYRAPELCGSFYSKYTPAVDIWSLGCIFAEMLTGKPLFPGKNAVHQLDLITDLLGTPSTEAISRIKNEKARRYLSSMKKKTPIPLSQKFPQVDPLALRLLEHLIAFDPKDRPSAEEALAHPYFRGLANKEQEPSSQTISKFEFDFERRKLGKEDIRELIYREILEYHPQMLQEHLLGTDHTHFMYPSGVDCFKQQF…	D
7	Smechr0101444.1	Smechr0101444.1	>Smechr0101444.1 MEQSSGDHGVQSNFRGVPTHGGRYVQYNVYGNLFEVPKKYIPLRPVGRGAYGIVCAALNTETREEVAIKKIGNAFDNRIDAKRTLREIKLLRHMDHDNVIAIKDIIRPPQTENFNDVYIVFELMDTDLHQIIRSNQQLTDDHCRYFLYQILRGLKYIHSANVLHRDIKPSNLFLNANCDLKAGDFGLARTTSETDFMTEYVVTRWYRAPELLLNCSEYTAAIDIWSVGCILGEMMTRQPLFPGKDYVHQLKLITELIGSPDDASLGFLRSDNARRYVRQLPQYPRQQFAARFPNSSPGAVDLLDKMLVFDPSRRVTVDEALCHPYLAPLHDINEEPVCPRPFSFDFEQPSFTEENIKELIWRESVHFNPDPTH*	B
8	Smechr0500071.1	Smechr0500071.1	>Smechr0500071.1 MSLDSSSADHGGHSNIRGVPTHGGRYVQYNVHGSLFEVPRKYVPPIRPIGRGANGMVCAAVNSETREEVAIKKIGNAFDNVIDAKRTLREIKLLSHMDHENVIAIKDVIRPPQKKNFNDVYIVYELMDTDLHQIIHSNQELTDEHCRHFVYQILRGLKYIHSVNILHRDLKPSNLLVNARCDLKIGDFGLARTTTETDFMMEYCVTRWYRAPELLLNCSEYTSAIDIWSVGCILGEILTRQPLFPGRDYVHQLRLITELIGSPDDASLGFLRSNNARRYVRQLPRYPRQQFAARFPNSSPRAVDLLEKMLIFDPSRRITADEALCHPYLAPLHEINEEPVCPRPFSLDFEQPSLTEDNIKELIWREAAKFNPDPTH*	B
9	Smechr0400273.1	Smechr0400273.1	>Smechr0400273.1 MSLSPLVSGMNNMVLSLMFQNTKEVEFFTEYGEANRYKILEVIGKGSYGVVCAAIDTHTGEKVAIKKITDIFQHTSDAIRILREIKLLRLLRHPDIVDIKRIMLPPSKRDFRDIYVVFELMESDLHHVIKANDDLSHEHHRFFLYQMLRALKYMHTANVYHRDLKPKNILANANCKLKICDLGLARVEFNDTPTTVLWTDYVATRWYRAPELCGSFFSKYTPAIDIWSIGCIFAEVLTGKPLFPGKSVVHQLDLMTDLLGTPSADTISGVRNEKARKYLTSMRKKNPVPFTEKFPGADPLVLRLLQRLLAFDPKDRPTAEEALSDSYFKGLAKIEREPSCRPISNLEFEFERRRVTKEDIKELIFREILEYHPQLQKDYIAG…	D
10	Smechr1000803.1	Smechr1000803.1	>Smechr1000803.1 MDGSAQQQDTMMSDAAADHHQQPPPPPNPVPGIDNIPATLSHGGRFIQYNIFGNIFEVTAKYKPPIMPIGKGAYGIVCSALNSETNEHVAIKKIANAFDNKIDAKRTLREIKLLRHMDHENIVAIRDIIPPPQREAFNDVYIAYELMDTDLHQIIRSNQGLSEEHCQYFLYQILRGLKYIHSANVLHRDLKPSNLLLNANCDLKICDFGLARVTSETDFMTEYVVTRWYRPPELLLNSSDYTAAIDVWSVGCIFMELMDRKPLFPGRDHVHQLRLIMELIGTPSEAEMEFLNENAKRYIRQLPLYRRQSFTEKFPHVNPAAIDLVEKMLTFDPRRRITVEDALAHPYLTSLHDISDEPICMTPFSFDFEQHALTEEQMKELI…	A
11	Smechr1000008.1	Smechr1000008.1	>Smechr1000008.1 MVNLFSCDVHYTLKNEDGWSRNNGIDPEESVNCWTPHSLLSLKKLLSSLGCDLNSCILDTKEMTMPFKEFLTEYGEAHQYEIQEVVGKGSYGVVASAVDTHTGKKVAIKKINNVFEHVSEATRILREIKLLRLLRHPDIVEIKHILLPPCPREFKDIYVVFELMECDLQHVIKANSSLTPEHYQFFLYQLLRGLKYMHTANVFHRDLKPNNILANADCKLKICDFGLARAAFGDTSSAIFWTDYVATRWYRAPELCGSFYSKYTPAVDIWSIGCIFAEMLTKKPLFPGMNVVHQLDLITDLLGSPSADVISRIRNDKARTYLSNMKKKDPMPLSQKFPNIDPLALGLLESLIAFDPKDRPSAEEALEHPYFRGLANKEHEPC…	D
12	Smechr0800498.1	Smechr0800498.1	>Smechr0800498.1 MDGSAQQTDTVMSEAGAEAQQPAPPVPGIDNIPSTLSHGGRFIQYNIFGNIFEVTAKYKPPIMPIGKGAYGIVCSALNSETNEHVAIKKIANAFDNKIDAKRTLREIKLLRHMDHENIVAIRDIIPPPQREAFNDVYIAYELMDTDLHQIIRSNQGLSEEHCQYFLYQILRGLKYIHSANVLHRDLKPSNLLLNANCDLKICDFGLARVTSESDFMTEYVVTRWYRPPELLLNSSDYTAAIDVWSVGCIFMELMDRKPLFPGRDHVHQLRLLMELIGTPSEAEMEFLNENAKRYIRQLPLYRRQSFVEKFPHVNPAAIDLVEKMLTFDPRRRITVEDALAHPYLTSLHDISDEPICMTPFSFDFEQHALTEEQMKELIYKEG…	A
13	Smechr0802408.1	Smechr0802408.1	>Smechr0802408.1 MANQTGGASSTGSRDIRGVLIHGGQYVRYNVYGNLFEVSSKYIPPIRPIGRGAYGLVCAAINSDTREEVAIKKIGNAFDNRIDAKRTLREIKLLRHMDHENVVAIKDLIRPPKKEAFNDVYIVYELMDTDLHQIIRSEQPLTNDHCQYFMYQLLRGLKYVHSANVLHRDLKPSNLFLNANCDLKIGDFGLARTTSETEFMTEYVVTRWYRAPELLLNCSEYTGAIDVWSVGCILAEIVTREPLFPGRDYVQQLRLITELLGSPDDASLQFLRSDYAQRYVRQLPQYPKQQFSARFPSMSPLAVDLLEKMLVFDPTKRITVDEALCHPFLSSLHDLNDEPVCPRPFSFDFEEPSITEEKIKELIWRESVKFYPDFVEQNI*	B
14	Smechr1201521.1	Smechr1201521.1	>Smechr1201521.1 MEAENSENSVEIKGIPTRDGKYVEYNVVGNFFEVTSKYVPPIQPVGRGAYGIVCCATNSETKEEIAIKKIGNAFENRIDAKRTLREIKLLSHMDHENIIKIKDIIRPPDREEFNDVYIVYELMDTDLHQIIRSSQALTEDHCQYFLYQLLRGLKYVHSANVLHRDLKPSNLLLNANCDLKICDFGLARTTSEADFMTEYVVTRWYRAPELLLNCTEYTAAIDIWSVGCILMELIMREPLFPGRDYAQQLGLIIKLLGSPEESDLGFLRSDNARKYVKQLPRVPKRPFSEHFPDLSPLALDLAERMLVFDPAKRITVEDALNHPFMISLHEINEEPICDSPFNFDFEQASLSEEDIKELIWNEALKFNPK*	B
15	Smechr0600486.1	Smechr0600486.1	>Smechr0600486.1 MVDANMGSGQFPEFPRIVTHGGQYVQYDIFGNFFEITTKYRPPIMPIGRGAYGIVCSVFNAELNEMVAVKKIANAFDNYMDAKRTLREIKLLRHLDHENVIGLRDVIPPPLRREFSDVYIATELMDTDLHQIIRSNQGLSEDHCQYFMYQLLRGLKYIHSAHVIHRDLKPSNLLLNANCDLKICDFGLARPNLDNENMTEYVVTRWYRAPELLLNSSDYTAAIDVWSVGCIFMELMNRKPLFAGKDHVHQIRLLTELLGTPTESDLSFLRNEDAKRYVRQLPQHPRKQLAEVFPHVNPLAIDLIDKMLTLDPTKRITVEEALDHPYLAKLHDAADEPVCPIPFSFDFEQQGIGEEQIKEMIYQEALALNPEYA*	A
16	Smechr0402411.1	Smechr0402411.1	>Smechr0402411.1 MATPVEPPNGIRSPGKHYYSMWQSLFEIDTKYVPIKPIGRGAYGIVCSSVNRETNEKVAIKKINNAFENRIDALRTLRELKLLRHLRHENVIALKDVMMPIHRQSFKDVYLVYELMDTDLHQIVKSSQTLTNDHCQYFLFQLLRGLKYLHSANILHRDLKPGNLLINANCDLKICDFGLARTSSGKDQFMTEYVVTRWYRAPELLLCCDNYGTSIDVWSVGCIFAELLGRKPVFPGTECLNQLKLIINILGSQREEDLEFIDNPKARKYIKSLPYSPGTPFSRLYPQAHPLAIDLLQRMLVFDPSKRISVMEALQHPYMSPLYDPNTDPPAQVPINLDIDEDLGEETIRDMMWTEILHYHPEAATAGMGDVM*	C
Vitis vinifera
Number	Gene	ID	Sequence	Group
1	VvMAPK1	CBI31754.3	>VvMAPK1 MLPPSRRDFKDIYVVFELMESDLHQVIKANDDLTREHYQFFLYQLLRALKYIHTANVYHRDLKPKNILANANCKLKICDFGLARVAFSDTPTTIFWTDYVATRWYRAPELCGSFFSKYTPAIDIWSIGCIFAEVLTGKPLFPGKNVVHQLDLMTDLLGTPSLDTISRVRNEKARRYLTSMRKKQPVIFAQKFPNADPLALRLLERLLAFDPKDRPTAEEALADPYFKGLAKVEREPSCQPITKMEFEFERRRVTKEDIRELIFREILEYHPQLLKDYVNGTERTNFLYPSAVDQFRKQFAHLEENSGKTGPVIPLERKHVSLPRSTVVHSNTIPAKEPHIIAFKDRQIAEESCSRSSRDTDGIPGNLSRSLQASQRIPMAKPGKVVGPLA…	D
2	VvMAPK2	CBI35594.3	>VvMAPK2 MERYRILKEVGDGTCGTVYKALNMETYEIVAVKKMKRKFFFWEECMNLREVKSLRKLNHPNIIKLKEIVRENNELFFIFEHMEYNLYQLMGEQKRPLSEEEIRSFMSQVLQGLAHMHKNGYFHRDLKPENLLVTNNVIKIADFGLAREVSSMPPYTDYVSTRWYRAPEVLFQSSSYTPAIDMWAVGAILAELFTLCPIFPGESEIDQLYKICCVLGTPDWTIFSEATNISRLLSVSYSEILPANLSDIIPNASLEATDLIMQLCSWDPLGRPTAEQALKHPFFHVGKWVPHPLPDPFQMKQNDTAKPNLELNLWDFGREPDDCFLGLTLAVKPSVSNLEMVHKVSQGTGEDILFCSGFQDSSGKSVFWSVLSPDRNGIDTSVDASLSLSF…	E
3	VvMAPK3	CBI15552.3	>VvMAPK3 MGSGTLVDGVRRWFQRRSSTSSTTTTTTTNNDSNNAAIHASCVFVTEVHAQSSASATQPRPHHKKRQPQDPEAAPALTLIKVPKRRPMDPHKKGMPETEFFTEYGEASRYQVQEVVGKGSYGVVGSAIDTHTGEKVAIKKINDVFEHVSDATRILREIKLLRLLRHPDIVEIKHIMLPPSRREFRDIYVVFELMESDLHQVIKANDDLTPEHYQFFLYQLLRGLKYIHTANVFHRDLKPKNILANADCKLKICDFGLARVSFNDAPSAIFWTDYVATRWYRAPELCGSFFSKYTPAIDIWSIGCIFAEMLTGKPLFPGKNVVHQLDLMTDLLGTPSAESIARIRNEKARRYLSTMRKKPSIPFSQKFPDADPLALHLVERLLAFDPKDRP…	D
4	VvMAPK4	CBI19748.3	>VvMAPK4 MDTDLHQIIKSSQALTNDHCQYFLFQLLRGLKYLHSANILHRDLKPGNLLINANCDLKICDFGLARTSTGKGQFMTEYVVTRWYRAPELLLCCDNYGTSIDVWSVGCIFAELLGRKPIFPGTEWTPFSRLYPNAHPMAIDLLQKMLIFDPSKRIAQVPIDLDIDEDLGEEMIREMMWKEMLHYHPEAVTSNGEAS	C
5	VvMAPK5	CBI26902.3	>VvMAPK5 MGGGVGGGGAIVDGFRRWFQRRSSRFNHNNNNNNDNNKYTEKIQNTRNDQVLLSDDGVDSTSEEVGQHQEDRVRLKLIKVPKRTNHRLTSMDSHRKSMLDKEFFTEYGEATQYEIQEVVGKGSYGVVASAVNTHTGERVAIKKINDVFENVSDATRILREIKLLRLLRHPDIVQIKHIMLPPSRREFKDIYVVFELMESDLHQVIKANDDLTPEHYQFFLYQLLRALKYIHTANVFHRDLKPKNILANADCKLKICDFGLARVSFNDTPSTIFWTDYVATRWYRAPELCGCFFSKYTPAIDIWSIGCIFAEMLTGKPLFPGKNVVQQLDLMTDLLGTPSYESIARIRNEKAKRYLNNMRKKSPIPFSQKFPNADPLAVRLLERLLAFDPK…	D
6	VvMAPK6	CBI20098.3	>VvMAPK6 MQKDLPKKGLKEKDFFTGYGEANRYKILEVVGKGSYGVVCSAIDTHTGEKVAIKKINDIFEHISDAIRILREIKLLRLLRHPDIVEIKRIMLPPSSREFKDIYVVFELMESDLHQVIKANDDLTREHQQFFLYQLLRALKYMHTANVYHRDLKPKNILANANCKLKICDFGLARVAFNDTPTTIFWTDYVATRWYRAPELCGSFFSKYTPAIDIWSIGCIFAEVLTGKPLFPGKSVVHQLDLMTDLLGTPSLDAISKVRNDKARKYLTEMRKKHPVPFSQKFPNADPLALRLLERLLAFDPMDRPTAEEALADPYFKGLAKVEREPSCQSISKLEFDFERRRVTKEDVKELIFREILEYHPQLLKDYINRTEETNVLYPSAIGQFRKHFA…	D
7	VvMAPK7	CBI26170.3	>VvMAPK7 MQPDQRRKASVEVDFFTEYGEGSRYRIEEVIGKGSYGVVCSAYDTHCGEKVAIKKINDIFEHVSDATRILREIKLLRLLRHPDIVEIKHILLPPSSREFKDIYVVFELMESDLHQVIKANDDLTPEHYQFFLYQLLRGLKYIHTANVFHRDLKPKNILANADCKLKICDFGLARVAFNDTPTAIFWTDYVATRWYRAPELCGSFFSKYTPAIDIWSIGCIFAELLTGKPLFPGKNVVHQLDLMTDLLGTPSAEAIARVRNEKARRYLSSMRKKKPIPLSQKFPNADPLALRLLERMLAFEPKDRPSAEEALADPYFKGLAKVEREPSAQPVTKLEFEFERRRITKEDVRDLIYREILEYHPKMLKEYLEGTEPTSFMYPSAVDQFKKQFA…	D
8	VvMAPK8	CBI17457.3	>VvMAPK8 MDTDLHHIIKSPQPLVNEHCKYFIFQLLRGLKYLHSANILHRDLKPGNLLVNANCDLKICDFGLARTSKDNGQFMTEYVVTRWYRAPELLLCCDNYGTSIDVWSVGCIFAEILGREPIFPGTEGVHFSHLYPRADPLAIDLLRRMLVFDPTKRITVTEALQHPYLSNLYDPSCNPSAQVSINLDIDENLQVRMIREMMWREMLHYHPEAVSCILWVLLVELLQSPANFNTQVPKRISGKLWIKGSGKECFRIANQRGDRGCLGTSENPRKWRFTWEAQSHIPTLRLFLFDQGTKPCIQCKNLKVDLNFERSLLLVSWFEEETEISFRVPVPRVLVDIESPISFRAMEDHIEVKLVLLLPVDHHIVSNFNSILNMSEATSQLFSMDSDIKS…	C
9	VvMAPK9	CBI34380.3	>VvMAPK9 MSMDASSGSGDGGNIKGVPTHGGRYVRYNVYGNFFEVSAKYVPPIRPVGRGAYGIVCAAVNSETHEEVAIKKIGNAFDNRIDAKRTLREIKLLRHMDHENVIAIKDIIRPPKKETFNDVYIVYELMDTDLHQIICSNQSLTDDHCQYFLYQLLRGLKYVHSANVLHRDLKPSNLLLNANCDLKIGDFGLARTTSETDFMTEYVVTRWYRAPELLLNCSEYTAAIDIWSVGCILGEIMTREPLFPGKDYVHQLRLITELLGSPDDASLGFLRSNNARRYVRQLPQYPKQQISARFPNMSPSAVDLLEKMLVFDPTKRITVDEALCHPYLSSLHDINDEPVCPSPFSFDFEQSSITEENIKELIWRESVKFNPDPTH	B
10	VvMAPK10	CBI37450.3	>VvMAPK10 MDKYTIIKEVGDGTFGSVWRAINKQTGEVVAIKKMKRKYYSWEECLNLREVKSLRKMNHPNIVKLREVFRENDILYFVFEYMECNLYQLMKDRLKLFSETEVRNWCFQVFQGLAYMHRRGYFHRDLKPENLLVTKDVIKIADFGLAREINSQPPYTEYVSTRWYRAPEVLLQSSTYGSAVDMWAMGAIMAELFTLRPLFPGSSEADEIYKICSVMGSPTWNSWAEGLKLANAINYQFPQFSSIHLSVLIPSASEDAISLITSLCSWDPCKRPTALEALQHPFFQSCFYVPPSLRPRTAVTRTPPSGETKGALDQKSGRRYSRATSNSKPTSNYSSAKPHAAFVTGVQRKLEMNNQDVYKNDKSLKSSPKQPRYRPPARNSPTSIYADRT…	E
11	VvMAPK11	CBI16237.3	>VvMAPK11 MENESAAVEVKGVPSYGGKYVQYNVLGNLFEVSAKYVPPIQPVGRGAYGIVCCATNSETNKEVAIKKIGNAFDNRIDAKRTLREIKLLCHMDHENIVKIKDIIRPPDKEKFNDVYIVYELMDTDLHQIIRSSQALTDDHCQYFLYQLLRGLKYIHSANVLHRDLKPSNLLLNADCDLKICDFGLARTTSETDFMTEYVVTRWYRAPELLLNCSEYTAAIDIWSVGCILMEILRREPLFPGKDYVQQLVLITELLGSPEDSDLGFLRSDNARKYVKQLPCVPKQPFSEKFPNISPIAMDLVEKMLVFDPSKRITVEEALNHPFLLPLHEINEEPICPSPFIFDFEQSSLSEDDIKELIWNESLNFNPDEMLE	B
12	VvMAPK12	CBI16244.3	>VvMAPK12 MPIGRGAYGIVCSVLNSETNEMVAIKKIANAFDNHMDAKRTLREIKLLRHLDHENVIGIRDVVPPPLRREFSDVYIATELMDTDLHQIIRSNQGLSEEHCQYFLYQILRGLKYIHSANVIHRDLKPSNLLLNANCDLKICDFGLARPTAENEFMTEYVVTRWYRAPELLLNSSDYTAAIDVWSVGCIFMELMNRRPLFAGKDHVHQMRLLTELLGTPTESDLGFVRNDDARRYIMQLPQHPRQPLVNVFPHIHPLAIDLIDRMLTFDPTKRITVEEALAHPYLSRLHDTADEPVCPEPFSFEFEQQALVEEQMKDMIYQEALFFNPGYA	A
13	VvMAPK13	CBI40425.3	>VvMAPK13 MSMESSAGSVEGNIRGVSTHGGRYVQYNVYGNLFEVSRKYVPPIRPVGRGAYGIVCAAMNSETREEVAIKKIGNAFDNRIDAKRTLREIKLLRHMDHENVIVLKDIIRPPKRENFNDVYIVYELMDTDLHQIIRSNQPLNDDHCRYFLYQVLRGLKYVHSANVLHRDLKPSNLLLNANCDLKIGDFGLARTTSETDFMTEYVVTRWYRAPELLLNCSEYTAAIDIWSVGCILGEIMTRQPLFPGRDYVHQLRLITELIGSPDDSSLGFLRSDNARRYVRQLPQYPRQQFQARFPNMSPGAIDLLEKMLVFDPNRRITVEGALSHPYLAPLHDINEEPVCPRPFVFDFEQPSFTEENIKELIWRESVKFNPDPPVH	B
14	VvMAPK14	CBI24707.3	>VvMAPK14 MPIGKGAYGIVCSALNSETNEHVALKKIANAFDNKIDAKRTLREIKLLRHMDHENVVAIRDIIPPPQRTAFNDVYIAYELMDTDLHQIIRSNQALSEEHCQYFLYQILRGLKYIHSANVLHRDLKPSNLLLNANCDLKICDFGLARVTSETDFMTEYVVTRWYRAPELLLNSSDYTVAIDVWSVGCIFMELMDRKPLFPGRDHVHQLRLLMELIGTPSEAELGFLNENAKRYIRQLPIYRRQTFTEKFPQVHPVAIDLVEKMLTFDPRQRITVEEALAHPYLTSLHDISDEPICTTPFSFDFEQHALSEEQMKELIYREALAFNPEYQNY	A
Ziziphus jujuba
Number	Gene	ID	Sequence	Group
1	ZjMAPK1	CCG019246.1	>ZjMAPK1 MDGGTAQRPDTVMSEASAAPPPASDPNHQQHQQVGMDNIPATLSHGGRFIQYNIFGNIFEVTAKYKPPIMPIGKGAYGIVCSALNSETNEHVALKKIANAFDNKIDAKRTLPISSDVWKTCNVIVVAIRDIIPPPQRETFNDVYIAYELMDTDLHQIIRSNQALSEEHCQYFLYQILRGLKYIHSANVLHRDLKPSNLLLNANCDLKICDFGLARVTSETDFMTEYVVTRWYRAPELLLNSADYTAAIDVWSVGCIFMELMDRRPLFPGRDHVHQLRLLMELIGTPSEAELGFLNENAKRYIRQLPLYRRQSFTEKFPHVHPAAIDLVEKMLTFDPRLRITVEDALAHPYLTSLHDISDEPVCMTPFSFDFEQHALTEEQMKELIYREAL…	A
2	ZjMAPK2	CCG014282.1	>ZjMAPK2 MSGANQTNAGGQFTDFPAVQTHGGQFVQYNIFGNLFEITSKYRPPIMPIGRGAYGIVCSIMNTETNEMVAIKKIANAFDNHMDAKRTLREIKLLRHLDHENVVAIKDVVPPPLRREFTDVYIATELMDTDLHQIIRSNQSLSEEHCQYFLYQILRGLKYIHSANVIHRDLKPSNLLLNANCDLKICDFGLARPTAENEYMTEYVVTRWYRAPELLLNSSDYTAAIDVWSVGCIFMELMNRKPLFPGKDHVHQMRLLTELLGTPTESDLGFVRNEDARRYIRQLAPFPRQSLATVFPHIHPLAIDLVDKMLTFDPSKRITVEEALAHPYLARLHDVADEPVCEVPFSFDFEQQPLGEQQMKDMIYQEAIALNPEYA	A
3	ZjMAPK3	CCG004076.1	>ZjMAPK3 MDCGSASAAEHSNIKGVPTHGGRYLRYNIYGNLFEVSKKYVPPIRPIGRGAYGIVCAAVNSETGQEVAIKKIGNAFDNRIDAKRTLREIKLLRHMEHENYFLYQLLRGLKYVHSANVLHRDLKPSNLLLDANCDLKIGDFGLARTTSETDFMTEYVVTRWYRAPELLLNCSEYTAAIDICAAVNSETGQEVAIKKIGNAFDNRIDAKRTLREIKLLRHMEHENIISIKDIIRPPEKENFNDVYIVYELMDTDLHQIIRSSQQLTDDHCRYFLYQLLRGLKYVHSANVLHRDLKPSNLLLDANCDLKIGDFGLARTTSETDFMTEYVVTRWYRAPELLLNCSEYTAAIDIWSVGCILGEIVTRQPLFPGKDYVHQLRLITELIGSPDDSSL…	B
4	ZjMAPK4	-	>ZjMAPK4 MAAKESSSASSGDSKVKGVFTHGGRYVQYNVYGNLFEVSSKYVPPIRPIGRGAYGIVCAAVNSETHEEVAIKKIGNAFDNRIDAKRTLREIKLLRHMNHENVIAIKDIIRPPKKETFNDVYIVYELMDTDLHQIIRSDQQLTDDHCQYFLYQLLRGLKYVHSANVLHRDLKPSNLLLNSNCDLKIGDFGLARTTSETDFMTEYVVTRWYRAPELLLNCSEYTAAIDVWSVGCILGEIMTREPLFPGKDYVHQLRLITELIGSPDDASLGFLRSDNARRYVKQLPQCRKQQFAARFPNISSGAVDLLEKMLVFDPNKRITVDEALCHPYLSSLHDINDEPVCPRPFSFDFEHPSCSEEHIKELIWRESIKFNPDPQSIRI	B
5	ZjMAPK5	CCG015764.1	>ZjMAPK5 MVICRQMATLVESSNGTRQRGKHYYTMWQTLFEIDTKYIPIKPIGRGAYGVVCSSINMETNEKVAIKKINNVFDNRVDALRTLRELKLLRHVRHENVIALKDIMMPIYRETFKDVYLVYELMDTDLHQIIKSSQTLSNDHCKYFLFQLLRGLKYLHSANILHRDLKPGNLLVNANCDLKICDFGLARTSKGNGEFMTEYVVTRWYRAPELLLCCDNYGTSIDVWSVGCIFAEVLGRRPIFPGTECLDQLKLIINVLGSQQEADLQFIDNPKARRYIRSLPYSRGIHLSHLYPLADPLAIDLLQRMLVFDPTKRITVTEALQHPYLSDLYDPRQNPPAQVPVNLDIDENLGEKMIREMMWNEMIHYHPEAVYANS	C
6	ZjMAPK6	CCG007165.2	>ZjMAPK6 MDFFTEYGDANRYKILEVIGKGSYGVVCAAIDTHTGEKVAIKKIHDVFEHISDAIRILREIKLLRLLRHPDIVEIKRIMLPPSKREFKDIYVVFELMESDLHQVIKANDDLTPNVYHRDLKPKNILANANCKLKVCDFGLARVAFSDTPTTIFWTDYVATRWYRAPELCGSFFSKYTPAIDIWSIGCIFAEVLTGKPLFPGKSVVHQLDLITDLLGTPSSETISGVRNEKARRYLTEMRKKPSVPFVHKFSNADPLALRLLQRLLAFDPKDRPTAEEALADPYFKGLAKVEREPSCQPISKLEFEFERRRVIKDDIRELIYREILEYHPQLLKDYMNGTDGTNFLYPSAIGQFKMQIAYLEENSGKSGPVIPPERKHVSLPRSTVHSSTI…	D
7	ZjMAPK7	CCG004734.3	>ZjMAPK7 MNILLLQNSSEMDFFSEYGDASRYKIQEVIGKGSYGVVCSAIDTHTGEKVAIKKIHDIFEHISDAARILREIKLLRLLRHPDIVEIKHIMMPPSRRDFKDIYVVFELMESDLHQVIKANDDLTKEHYQFFLYQLLRALKYIHTANVYHRDLKPKNILANANCKLKICDFGLARVAFSDTPTTIFWTDYVATRWYRAPELCGSFFSKYTPAIDIWSIGCIFAEVLTGKPLFPGKNVVHQLDLMTDLLGTPSLDTISRVRNDKARRYLTSMRKKQPVPFSQKFPNADPLALRLLEKLLAFDPKDRPTAEEALADPYFKGLAKVEREPSCQPITKMEFEFERRRVTKEDIRELIFREILEYHPQLLKDYMNGTDRTNFLYPSAVDQFRKQFAH…	D
8	ZjMAPK8	CCG026115.1	>ZjMAPK8 MAGPQCCSNPPILNPSSGEGHVEKVGGLDSYVSGSPNTKLAVILISEIFGYEAPILRFGLFVFCSYIYRKIADKVAAAGFFVVVPDFLHGDPFVYDNPNRPLPVWLKDHEPYKAFEEAKQVIEALKSKDVSAIGAAGFCWGAKVVVELSKNDLLQASVLLHPSFVSLDDIRGADVDFFTEYGEGSRYRIEEVIGKGSYGVVCSAYDTHTGEKVAIKKINDIFEHVSDATRILREIKLLRLLRHPDIVEIKHILLPPSRREFKDIYVVFELMESDLHQVIKANDDLTPEHYQFFLYQLLRGLKYIHTANVFHRDLKPKNILANADCKLKICDFGLARVAFNDTPTAIFWTDYVATRWYRAPELCGSFFSKYTPAIDIWSIGCIFAELLTGK…	D
9	ZjMAPK9	CCG022866.1	>ZjMAPK9 MDCFLRFFPCLPSSCPSPSTDCNCQPSITSPEEIVHRSTPLSSSSTAEELDDDQSELMIKIITVKGLKPIMVPLRTHQRLASMEGHKIMLDKEFFTEYGEASQYEIQEVVGKGSYGVVASAVDTHTGERVAIKKMNDVFEHVSDATRILREIKLLRLLHHPDIVEIKNKMLPPCRREFKDIYVVFELMESDLHQVIKANDDLTPEHYRFFLYQLLRALKYIHTGNVFHRDLKPKNILANADCKLKICDFGLARVSFNEAPSTVFWTDYVATRWYRAPELCGSFFSKYTPAVDIWCLGCIFAEMLTGKPLFPGKNVVHQLELITDLLGTPSAESISRIRNEKARRYLNSMKKKQRIPFSQKFPNVDHLALRLLEHLLEFDPRDRPSAEEAL…	D
10	ZjMAPK10	CCG016360.1	>ZjMAPK10 MGSGATLVDGVRRWFQRRSSTTSSSLPSNNNNNNNKRNNNNNKSKYNSNIDHGNDSHVFLTDLRAESSTVQRRETKPGEEEESSILEEEQQDFDVSGLKILQVPLRTHFKPGSMDTQKKGGLETEFFTEYGEANRYQIQEVIGKGSYGVVGSAIDSHTGERVAIKKINDVFEHVSDATRILREIKLLRLLRHPDIVEIKHIMLPPSRREFRDIYVVFELMESDLHQVIKANDDLTPEHYQFFLYQLLRGLKYIHTANVFHRDLKPKNILANADCKLKICDFGLARVSFNDAPSAIFWTDYVATRWYRAPELCGSFFSKYTPAIDIWSIGCIFAEMLTGKPLFPGKNVVHQLDLMTDLLGTPPSESIARIRNEKARRYLSSMRKKQPVPF…	D
